# Supplementary material for: Armillaria mellea Symbiosis Drives Metabolomic and Transcriptomic Changes in Polyporus umbellatus Sclerotia
Source: Front Microbiol. 2022 Feb 3;12:792530. doi: 10.3389/fmicb.2021.792530 (PMC8851056; doi:10.3389/fmicb.2021.792530)
Supplement: Supplementary file 2 [file Table_2.XLSX]

## Sheet: Sheet3
	Supplementary Table 2. 258 identified metabolites
ID	Metabolite	Library ID	KEGG Compound ID	M/Z	Retention time	Mode	Adducts	Formula	Fragmentation Score	Theoretical Fragmentation Score	Mass Error	CAS ID	RSD	CK5	CK6	CK9	CK10	CK13	CK14	CK15	QR_2	QR_4	QR_6	QR_8	QR_9	QR_11	QR_14	QC01	QC02	QC03	QC04
pos_4001	2'-O-Methyladenosine	HMDB0004326	C04779	282.119	1.0331	pos	M+H	C11H15N5O4	99.3	-	-0.863871	2140-79-6	0.0533	1.0432	0.9489	0.9047	0.7826	0.9064	0.8251	1.3642	0.478	0.9782	0.8455	1.3269	1.2104	1.1747	1.3935	1.1082	0.9708	0.9806	1.0344
pos_4301	Adenine	HMDB0000034	C00147	136.062	0.7661	pos	M+H	C5H5N5	97.1	-	-0.773432	73-24-5	0.0028	2.7079	2.7058	2.7068	2.6114	2.6608	2.703	2.7874	2.2052	2.4139	2.3827	2.5369	2.5131	2.4794	2.559	2.631	2.6386	2.6403	2.6215
neg_2961	PE(18:1(9Z)/0:0)	LMGP02050004	-	478.293	7.9603	neg	M-H	C23H46NO7P	97	-	-0.836823	-	0.0019	3.4708	3.6047	3.6177	3.7203	3.6278	3.591	3.6258	3.404	3.6339	3.4865	3.5606	3.4659	3.6904	3.6986	3.9424	3.9275	3.9227	3.9294
pos_4247	Guanosine	HMDB0000133	C00387	284.099	0.7806	pos	M+H, 2M+H	C10H13N5O5	96.7	-	-0.468476	118-00-3	0.0186	1.2625	1.3223	1.4859	1.3436	1.5814	1.4677	1.8322	1.114	1.5528	1.2628	1.4834	1.666	1.4946	1.4837	1.6219	1.584	1.5763	1.6506
pos_4300	Adenosine	HMDB0000050	C00212	268.104	0.7593	pos	M+H	C10H13N5O4	95.6	-	-0.816523	58-61-7	0.0023	3.1897	3.1913	3.1999	3.1081	3.1692	3.192	3.2819	2.7059	2.8708	2.8625	2.9474	2.9699	2.9372	2.9695	3.1077	3.1188	3.1239	3.1077
pos_4232	L-Phenylalanine	HMDB0000159	C00079	166.086	1.3767	pos	M+H	C9H11NO2	93.9	-	-1.43091	63-91-2	0.0055	2.0052	1.8565	1.6932	1.8623	1.898	1.7181	1.7498	1.6377	1.7936	1.8114	1.9246	1.8154	1.6806	1.924	1.7936	1.7685	1.7712	1.775
pos_4248	Guanine	HMDB0000132	C00242	152.056	0.7806	pos	M+H	C5H5N5O	93.2	-	-1.07877	73-40-5	0.0015	2.3773	2.3692	2.4324	2.36	2.5111	2.4039	2.7063	2.1913	2.5075	2.3214	2.5683	2.63	2.5289	2.5738	2.5505	2.5558	2.5595	2.5503
pos_19	LysoPE(16:1(9Z)/0:0)	HMDB0011504	-	452.277	7.4961	pos	M+H, M+Na, 2M+H, M+H-H2O	C21H42NO7P	91.6	-	-0.216528	-	0.0218	1.2593	1.8018	2.2976	2.3121	2.3454	2.3002	2.1689	2.413	2.5817	2.2476	1.6976	2.2829	2.4545	2.1405	2.808	2.9428	2.9577	2.961
neg_4043	Inosine	HMDB0000195	C00294	267.073	0.78	neg	M-H	C10H12N4O5	91.4	-	-1.47554	58-63-9	0.0048	2.2584	1.5226	1.652	2.3706	2.8197	2.3488	1.452	0.9931	0.8555	0.8005	1.5225	1.9718	1.1198	1.0973	1.7232	1.7347	1.7115	1.7264
pos_189	PE(16:0/0:0)	LMGP02050002;HMDB0011503	-	454.293	7.9618	pos	M+H, M+Na, M+H-H2O	C21H44NO7P	89	-	-0.246867	-	0.0015	2.4267	2.7155	3.1801	2.9137	3.1554	3.2495	3.3335	2.4811	2.4147	2.6909	1.88	2.5192	2.597	2.0987	2.6964	2.6994	2.6889	2.6916
pos_480	4-Formylsalicylic acid	-	C14100	149.023	9.1937	pos	M+H-H2O, M+H	C8H6O4	80.3	-	-1.43244	-	0.0032	2.0058	1.9639	1.8388	1.9128	1.9224	1.8747	1.873	1.9849	1.8195	1.8617	1.9068	1.8207	1.8655	1.8429	1.874	1.8752	1.8601	1.8719
pos_3490	Sphingosine	HMDB0000252;LMSP01010001	C00319	300.289	7.3929	pos	M+H	C18H37NO2	78.9	-	-1.39154	123-78-4	0.0028	1.9316	1.9566	2.1001	1.8725	2.2415	2.069	2.1524	1.8836	2.232	2.1169	2.1834	1.8027	2.3561	1.9336	2.1025	2.0872	2.0995	2.0927
pos_3350	LysoPE(15:0/0:0)	HMDB0011502	-	440.278	7.7073	pos	M+H	C20H42NO7P	74.5	-	1.57892	-	0.0174	2.0721	2.5033	2.7953	2.5801	2.6784	2.8221	2.9732	2.0335	2.1375	2.5915	1.6182	2.2394	2.2161	1.8027	2.3646	2.3586	2.2973	2.2697
pos_4217	Polyporusterone B	HMDB0038496	-	477.321	5.9961	pos	M+H	C28H44O6	73.1	-	0.00519726	141360-89-6	0.0112	2.5511	2.3345	0.3324	2.3549	0.923	1.11	0.0888	2.714	2.7152	2.825	2.8369	2.4915	2.5949	2.8661	2.35	2.3721	2.3968	2.421
neg_4019	L-Tryptophan	HMDB0000929	C00078	203.082	1.9724	neg	M-H	C11H12N2O2	71.9	-	-2.91589	73-22-3	0.0056	2.2515	2.2	2.0923	2.1	2.1823	2.0903	2.037	1.755	2.0108	1.9613	1.9564	1.9529	1.8076	1.8934	1.9948	2.0147	1.9878	1.9871
neg_3705	Uridine diphosphate-N-acetylglucosamine	HMDB0000290	C00043	606.074	0.6149	neg	M-H	C17H27N3O17P2	68.8	-	-0.97871	528-04-1	0.0071	2.0223	2.8423	2.9599	3.0421	3.0865	3.0475	3.3211	2.7722	2.9315	2.9775	2.0209	2.7563	1.9858	1.8942	3.2513	3.2247	3.1994	3.1939
pos_3895	Riboflavin (Vitamin B2)	-	-	377.145	2.8156	pos	M+H	C17H20N4O6	67.8	-	-1.0852	-	0.0023	1.7272	1.647	1.7334	1.7428	1.9156	1.834	1.8388	2.0695	2.0722	2.173	2.0527	1.907	1.9089	2.0053	1.8359	1.8352	1.8429	1.845
pos_3568	Vaccenyl carnitine	HMDB0006351	-	426.358	7.1453	pos	M+H	C25H47NO4	65.1	-	-0.314811	-	0.035	0.101	0.0946	0.0188	0.2117	0.0162	0.0237	0.0021	1.158	1.6128	1.5712	0.3561	1.802	1.6167	0.6244	1.4118	1.3107	1.2959	1.3747
neg_3184	13(S)-HpODE	HMDB0003871	C04717	311.223	7.3845	neg	M-H	C18H32O4	63.5	-	-0.466864	-	0.0021	3.1332	3.2755	3.295	3.4077	3.2358	3.276	3.1524	3.099	3.4626	3.4275	3.1316	3.5105	3.272	3.307	3.5322	3.52	3.5129	3.527
pos_4213	Polyporusterone G	HMDB0038501	-	461.326	5.9819	pos	M+H	C28H44O5	60	-	-0.897186	141360-94-3	0.0056	1.7515	1.5641	1.3041	1.8511	1.3607	1.317	1.1261	2.9514	2.8937	2.9749	2.7003	2.6837	2.57	2.74	2.3973	2.4134	2.4231	2.4342
pos_4230	L-Threonine	HMDB0000167	C00188	120.066	0.5806	pos	M+H	C4H9NO3	59.4	-	-0.285315	72-19-5	0.0096	1.4848	1.2681	0.9826	1.1871	1.2265	1.0407	1.0956	0.9034	0.8105	0.8811	0.8536	0.9664	1.2122	0.8734	0.8812	1.1444	1.0752	0.9492
neg_788	GDP-Man	-	-	604.069	0.6287	neg	M-H	C16H25N5O16P2	58.6	-	-1.46034	-	0.0047	2.3335	2.4192	2.4705	2.2374	2.552	2.5896	2.5795	1.2378	1.0166	1.4166	0.152	0.4002	0.145	0.1333	2.0291	2.0517	2.0483	2.0338
pos_3997	Ergothioneine	HMDB0003045	C05570	230.096	1.0743	pos	M+H	C9H15N3O2S	57	-	1.10491	497-30-3	0.0466	1.0194	1.0415	1.0025	1.0019	1.3234	1.11	1.0884	0.5164	0.6841	0.7381	0.6203	0.5277	0.4512	0.5588	0.8819	0.8788	0.7933	0.813
pos_4218	Polyporusterone A	HMDB0038495	-	479.337	5.9819	pos	M+H, M+Na, M+H-2H2O	C28H46O6	55.9	-	-0.427794	141360-88-5	0.0075	2.8006	2.6126	2.4309	2.8968	2.4963	2.4441	2.2703	3.8667	3.7792	3.8547	3.6384	3.614	3.5441	3.6709	3.3581	3.4113	3.4237	3.4115
pos_4204	Stachyose	HMDB0003553	C01613	667.229	0.5874	pos	M+H-H2O, M+H	C24H42O21	53.2	-	0.543518	470-55-3	0.0106	2.3962	2.3077	2.2457	2.3084	2.2921	2.3043	2.2581	1.9402	2.0411	1.7895	1.7548	2.1008	1.9542	1.9866	2.2422	2.2274	2.2154	2.2789
pos_867	Sphinganine	LMSP01020001;HMDB0000269	C00836	302.305	7.3172	pos	M+H-H2O, M+H	C18H39NO2	52.4	-	-1.86958	764-22-7	0.0051	1.6935	1.5268	1.2932	1.5396	1.2813	1.2226	1.1095	2.1608	2.0327	2.0273	1.6802	1.9669	1.8358	1.7614	1.848	1.844	1.8346	1.861
pos_3987	Indole	HMDB0000738;HMDB0035924	C19907;C00463	118.065	1.3837	pos	M+H	C8H7N	50.7	-	1.32662	120-72-9	0.0215	1.0323	0.895	0.74	0.912	0.9595	0.7784	0.7954	0.6111	0.8355	0.8708	0.9865	0.8567	0.7195	1.01	0.8429	0.8001	0.8232	0.8014
neg_3972	Sucrose	HMDB0000258	C00089	387.114	0.5737	neg	M+FA-H, 2M+FA-H, 2M-H, M-H	C12H22O11	48.1	-	-0.665218	57-50-1	0.0045	4.4126	4.4039	4.3014	4.3401	4.3273	4.3443	4.3121	4.4002	4.4242	4.3558	4.278	4.2696	4.204	4.4052	4.3877	4.1999	4.2551	4.0751
neg_4015	Maltopentaose	HMDB0012254	-	873.272	0.5599	neg	M-H, M+FA-H	C30H52O26	47.4	-	-0.319523	34620-76-3	0.0039	2.1093	2.2774	2.487	2.3355	2.4189	2.4994	2.4757	2.3301	2.3922	2.2137	2.0422	2.4782	2.4192	2.2085	2.3284	2.3075	2.3093	2.3065
neg_3456	Tetrahydrofurfuryl butyrate	HMDB0036188	-	343.212	4.8147	neg	2M-H	C9H16O3	-	100	-2.1438	92345-48-7	0.0037	1.9688	2.2299	2.744	2.5987	2.5759	2.6668	2.2949	1.7116	1.7572	1.7732	1.2059	1.6569	1.2146	1.1918	2.1389	2.1601	2.1517	2.1443
pos_2401	TG(22:4(7Z,10Z,13Z,16Z)/22:4(7Z,10Z,13Z,16Z)/22:6(4Z,7Z,10Z,13Z,16Z,19Z))	HMDB0054836	-	527.401	9.5423	pos	M+H+Na	C69H106O6	-	99.4	6.13667	-	0.0118	1.7493	1.7161	1.6571	1.6808	1.6784	1.7193	2.016	1.6352	1.5107	1.4783	1.5585	1.5085	1.495	1.4995	1.6523	1.612	1.6297	1.6616
pos_2223	DG(20:1n9/0:0/18:2n6)	HMDB0056220	-	661.574	10.8114	pos	M+H	C42H76O5	-	99.3	-4.34048	-	0.007	2.5575	2.4923	2.4202	2.475	2.4652	2.4341	2.4607	2.5911	2.4011	2.4066	2.4634	2.428	2.4434	2.3976	2.4508	2.4266	2.4217	2.463
neg_2375	DG(22:6(4Z,7Z,10Z,13Z,16Z,19Z)/22:6(4Z,7Z,10Z,13Z,16Z,19Z)/0:0)	HMDB0007788;LMGL02010306	-	693.494	9.513	neg	M-H2O-H	C47H68O5	-	99.3	7.44336	-	0.0139	1.0127	1.1907	1.4131	1.6597	1.2439	0.9881	1.1404	1.3869	1.2848	1.937	1.3102	1.3742	1.6634	0.6998	1.3626	1.371	1.4101	1.3655
pos_2222	DG(14:1(9Z)/20:5(5Z,8Z,11Z,14Z,17Z)/0:0)	HMDB0007056	-	567.439	10.8114	pos	M+H-H2O	C37H60O5	-	99.2	-3.14748	-	0.0208	1.1613	1.0235	1.0045	1.0389	1.1022	1.0263	1.0749	1.2169	1.01	0.9238	1.0304	1.0473	1.1004	1.0244	1.0895	1.0622	1.0685	1.1201
pos_530	TG(10:0/10:0/8:0)	HMDB0071580	-	549.412	10.469	pos	M+Na, M+K	C31H58O6	-	99	-0.646366	-	0.0046	2.526	2.464	2.337	2.4344	2.4235	2.3868	2.4014	2.5158	2.3162	2.3419	2.3864	2.3375	2.3692	2.3475	2.411	2.3998	2.3881	2.4169
pos_612	3,5-Dihydroxyergosta-7,22-dien-6-one	HMDB0031953	-	451.318	9.283	pos	M+H, M+Na	C28H44O3	-	98.9	-9.26117	-	0.0115	1.6027	1.5956	1.5424	1.5959	1.556	1.6227	1.587	2.7678	2.6682	2.6152	2.0924	2.5468	2.284	2.1532	2.1218	2.0842	2.0848	2.1405
pos_2345	Cavipetin B	HMDB0030362	-	535.292	9.8037	pos	M+CH3OH+H	C28H38O8	-	98.9	3.00937	128530-03-0	0.028	0.4624	0.4277	0.4249	0.4358	0.4426	0.4487	0.4467	1.0922	0.878	0.6154	0.6133	0.4888	0.4426	0.8245	0.9444	0.9249	0.8788	0.8951
pos_2315	LysoPC(18:3(6Z,9Z,12Z))	HMDB0010387	C04230	556.277	10.0148	pos	M+K	C26H48NO7P	-	98.9	-6.30145	-	0.0251	1.6491	1.5245	1.4048	1.5869	1.5469	1.4699	1.5263	1.5915	1.3309	1.4625	1.4086	1.411	1.4411	1.3032	1.5664	1.5413	1.5104	1.6175
neg_1250	LysoPE(0:0/15:0)	LMGP02050035;HMDB0011472	-	438.262	7.6989	neg	M-H	C20H42NO7P	-	98.7	-1.24259	-	0.0015	2.1442	2.5912	2.9253	2.6952	2.7954	2.9884	3.0791	2.0434	2.2175	2.6936	1.542	2.3385	2.3152	1.6654	2.4223	2.4235	2.4297	2.4195
neg_3150	LysoPE(0:0/16:1(9Z))	HMDB0011474;LMGP02050037	-	450.262	7.4877	neg	M-H	C21H42NO7P	-	98.7	-1.29537	-	0.0035	1.4937	2.1053	2.6697	2.5492	2.6132	2.4747	2.553	2.6083	2.7802	2.631	2.0102	2.5315	2.6887	2.3828	3.1132	3.0835	3.095	3.093
pos_3016	Oleoyl glycine	HMDB0013631	-	340.285	8.3655	pos	M+H	C20H37NO3	-	98.7	1.0018	2601-90-3	0.0194	2.0524	1.947	1.9755	2.1151	2.0365	1.979	1.8405	2.2592	2.2523	2.4012	2.3385	2.3117	2.4043	2.476	2.3331	2.2306	2.2325	2.2325
neg_2936	PE(22:2(13Z,16Z)/P-18:0)	HMDB0009577	-	818.591	7.9809	neg	M+Cl	C45H86NO7P	-	98.5	9.29878	-	0.015	0.2215	0.2164	0.2053	0.2027	0.4763	0.2111	0.2154	0.2406	0.4119	0.2017	1.2342	0.5245	0.3722	1.554	0.9793	0.9902	1.0167	1.0098
neg_1094	12(13)Ep-9-KODE	HMDB0013623	-	291.196	6.8359	neg	M-H2O-H	C18H30O4	-	98.4	-1.73653	-	0.0104	1.0731	0.8978	1.1299	0.9372	0.8393	1.0106	0.7186	0.143	0.7963	0.4639	0.9161	1.013	0.9427	1.1344	0.9402	0.9567	0.9682	0.9553
neg_1093	3-Oxooctadecanoic acid	HMDB0010736	-	343.248	6.8359	neg	M+FA-H	C18H34O3	-	98.4	-2.11808	-	0.0025	2.4557	2.5459	2.6882	2.6596	2.5069	2.6784	2.4958	2.0891	2.5896	2.7164	2.0846	2.6325	2.3754	2.4497	2.7172	2.7006	2.7028	2.7022
pos_1907	DG(18:2n6/0:0/22:6n3)	HMDB0056295	-	701.516	9.5286	pos	M+Na	C44H70O5	-	98.3	6.26892	-	0.0101	2.3246	2.1456	1.6271	1.8343	1.4728	1.6699	1.5938	1.8423	1.7378	1.7245	1.9916	1.7748	1.8339	1.8419	1.6213	1.5948	1.6201	1.6407
pos_2236	DG(11M3/13D5/0:0)	HMDB0116391	-	784.606	10.667	pos	M+ACN+H	C46H78O7	-	98.2	-3.9673	-	0.0234	0.498	1.9894	2.7374	2.3497	2.6085	2.6753	2.6965	1.4151	1.2614	1.0676	1.6685	1.849	1.2051	1.0929	1.623	1.6131	1.5472	1.6492
neg_2875	(Z)-15-Oxo-11-eicosenoic acid	HMDB0029797	-	323.259	8.1164	neg	M-H	C20H36O3	-	98	-2.06855	182145-55-7	0.0077	1.9009	1.734	1.94	1.8131	1.7597	1.8941	1.7343	1.3116	1.5033	1.6489	0.7921	1.5049	1.3614	0.9655	1.6693	1.6719	1.6904	1.7005
neg_1374	LysoPC(17:0)	HMDB0012108	C04230	554.346	8.2058	neg	M+FA-H	C25H52NO7P	-	97.9	-1.56985	-	0.0173	0.7706	0.8514	1.6902	1.1491	1.8274	1.7482	1.5923	0.1402	0.2478	0.1154	0.1107	0.3859	0.1053	0.0965	0.8705	0.8547	0.8924	0.8567
neg_3229	1-a,24R,25-Trihydroxyvitamin D2	HMDB0006227	-	489.321	7.1713	neg	M+FA-H	C28H44O4	-	97.8	-3.00274	-	0.0575	0.0489	0.5217	1.0241	0.4883	0.9106	1.006	0.8549	0.2036	0.4106	0.1844	0.0475	0.4492	0.3307	0.1723	0.9591	0.9352	0.8334	0.8613
pos_3633	2-Phenylethanol glucuronide	HMDB0010350	C03033	281.101	6.9411	pos	M+H-H2O	C14H18O7	-	97.8	-1.96859	-	0.0273	0.964	0.3275	0.7119	1.2919	0.5781	0.6868	0.6758	1.0799	0.5429	0.3645	0.7862	0.7221	0.4892	0.4189	0.8262	0.7671	0.8017	0.8125
neg_3110	Octadecanedioic acid	LMFA01170029;HMDB0000782	-	313.237	7.5957	neg	M-H	C18H34O4	-	97.8	-4.33616	871-70-5	0.0032	1.444	1.5397	1.8331	1.6623	1.7528	1.7956	1.8234	1.8449	1.9012	1.8528	2.5529	2.2115	1.986	2.5126	1.979	1.9705	1.9772	1.9883
neg_2933	(3beta,5alpha,6alpha,9alpha,22E,24R)-Ergosta-7,22-diene-3,5,6,9-tetrol	HMDB0032123	-	491.336	7.9946	neg	M+FA-H	C28H46O4	-	97.7	-3.1273	211486-15-6	0.0312	0.6885	0.6154	0.027	0.5077	0.1949	0.0547	0.0197	0.8714	0.8685	0.9432	0.5317	0.9003	0.4101	0.48	0.9825	0.9379	0.9791	0.911
pos_2323	DG(14:1(9Z)/20:2(11Z,14Z)/0:0)	HMDB0007051	-	623.521	9.9481	pos	M+CH3OH+H	C37H66O5	-	97.6	-5.0658	-	0.0881	1.0404	1.0865	1.2279	1.1326	1.1751	1.1599	1.1907	1.1322	1.1709	0.9279	1.0398	1.2246	1.0278	1.0028	1.1513	1.0263	0.9019	1.0846
pos_1959	Lysyl-Alanine	HMDB0028944	-	250.178	9.9687	pos	M+CH3OH+H	C9H19N3O3	-	97.4	6.59525	-	0.0254	1.2895	1.2338	1.1642	1.2186	1.1841	1.1454	1.1626	1.3088	1.1517	1.1623	1.3223	1.1799	1.2596	1.2438	1.2059	1.1532	1.1877	1.237
neg_1322	(3beta,5alpha,9alpha,22E,24R)-5,9-Epidioxy-3-hydroxyergosta-7,22-dien-6-one	HMDB0032666	-	487.305	7.9946	neg	M+FA-H	C28H42O4	-	97.2	-4.54484	211486-16-7	0.0168	0.9823	0.7863	0.8066	0.3073	0.8519	0.5741	0.8327	1.9894	1.9654	1.9521	1.2637	1.8694	1.5588	1.3726	1.3486	1.3591	1.3718	1.4094
neg_1071	Tetradecanedioic acid	LMFA01170018;HMDB0000872	C11002	239.165	6.664	neg	M-H2O-H	C14H26O4	-	97.2	-1.99901	821-38-5	0.0144	1.3379	0.9691	1.0879	1.0156	0.8991	1.0475	0.89	0.1563	0.3354	0.129	0.1238	0.1226	0.1179	0.1081	0.7823	0.7671	0.767	0.7936
neg_1167	LysoPE(0:0/16:0)	LMGP02050036;HMDB0011473	-	474.263	7.3364	neg	M+Na-2H	C21H44NO7P	-	97.1	7.04404	-	0.0348	0.0891	0.0868	0.3559	0.1776	0.5065	0.361	0.1692	0.0981	0.7015	0.5601	0.0766	0.5464	0.9394	0.1728	0.8807	0.9692	0.9247	0.944
neg_2350	2(R)-hydroxydocosanoic acid	HMDB0061660	-	355.321	9.7468	neg	M-H	C22H44O3	-	96.9	-1.94874	-	0.0141	1.5013	1.3788	1.6565	1.371	1.5532	1.6239	1.81	1.8088	1.2364	1.2377	1.2716	1.7096	1.3655	1.139	1.4888	1.4348	1.4791	1.4764
neg_3180	4-Hydroperoxy-2-nonenal	HMDB0060287	-	171.102	7.3845	neg	M-H	C9H16O3	-	96.7	-2.44404	-	0.0064	1.0224	1.1191	1.0971	1.2629	1.0465	1.0787	0.9304	1.0048	1.3101	1.3772	0.8728	1.3492	1.0386	1.0697	1.4395	1.4139	1.4271	1.4234
pos_2262	9'-Carboxy-gamma-chromanol	HMDB0012868	-	753.531	10.3727	pos	2M+H	C23H36O4	-	96.7	1.17977	1215088-64-4	0.0222	0.6743	0.7938	1.1426	0.0455	0.9637	0.9898	0.9821	1.3052	0.8182	1.4432	0.6689	2.5241	0.5645	0.0445	1.755	1.7031	1.6793	1.7744
pos_1912	DG(10:0/20:0/0:0)	HMDB0093001	-	604.49	9.5767	pos	M+ACN+Na	C33H64O5	-	96.6	-1.74905	-	0.0173	2.1493	1.8373	1.7496	1.9273	1.6561	1.7592	1.7044	2.2505	2.3599	2.0926	2.0515	2.1886	2.0894	2.1815	2.1791	2.1044	2.0999	2.1728
pos_1914	DG(14:0/15:0/0:0)	HMDB0007010	-	590.471	9.5836	pos	M+ACN+Na	C32H62O5	-	96.5	-8.95796	-	0.0195	1.9155	1.7753	1.7877	1.9216	1.6147	1.7809	1.7182	2.0647	2.1482	1.9529	1.6753	2.0924	1.961	1.9581	2.0614	1.9599	2.004	2.0457
pos_2292	FAHFA(16:0/9-O-16:0)	LMFA07011069;HMDB0112110	-	555.438	10.1733	pos	M+2Na-H	C32H62O4	-	96.5	4.74514	1636134-70-7	0.0283	1.5486	1.4524	1.3755	1.4503	1.4571	1.4072	1.414	1.587	1.4458	1.4011	1.3952	1.4378	1.4536	1.4214	1.4949	1.3925	1.4204	1.4744
neg_2648	(+)-15,16-Dihydroxyoctadecanoic acid	HMDB0031008	-	297.243	8.6301	neg	M-H2O-H	C18H36O4	-	96.3	-1.82445	-	0.0059	1.7466	1.5927	1.5415	1.6377	1.519	1.4753	1.5258	1.713	1.9192	1.7269	1.9511	2.0282	1.9049	2.1135	1.7049	1.7259	1.724	1.7323
neg_3933	(3S,5S)-3,5-Diaminohexanoate	HMDB0012115	C01186	145.098	0.5187	neg	M-H	C6H14N2O2	-	96.2	-2.33157	17027-83-7	0.0319	1.7804	1.7383	1.5771	1.708	1.7669	1.663	1.7329	1.2512	1.3657	1.229	1.1834	1.2157	1.176	1.0362	1.494	1.4215	1.5313	1.424
pos_3627	Alpha-Tocopherol acetate	HMDB0034227	C13202	511.353	6.9548	pos	M+K	C31H52O3	-	96.1	-4.80724	58-95-7	0.0637	0.1345	0.1207	0.1196	0.1238	0.1265	0.1289	0.1282	0.6618	1.0799	0.1296	0.4825	0.618	0.5473	0.9951	0.9599	0.8387	0.8691	0.9748
neg_1284	13-L-Hydroperoxylinoleic acid	HMDB0003871	C04717	311.222	7.8158	neg	M-H	C18H32O4	-	96	-1.34163	33964-75-9	0.0348	1.2656	1.1785	1.258	1.0349	0.979	1.4548	0.9692	1.2548	1.4835	1.5032	1.5349	1.422	1.2368	1.6134	1.4024	1.5045	1.5239	1.5315
pos_3646	Lucidenolactone	HMDB0030897	-	489.286	6.8655	pos	M+CH3OH+H	C27H36O6	-	96	2.7933	-	0.0156	0.4259	0.3156	0.1795	0.4294	0.096	0.0979	0.0973	1.0612	1.1686	0.9478	0.8301	0.8794	0.6471	1.0583	1.1275	1.0922	1.1034	1.1352
pos_3062	3,4-Dimethyl-5-pentyl-2-furannonanoic acid	HMDB0061645	-	323.257	8.2899	pos	M+H	C20H34O3	-	95.9	-3.85802	57818-40-3	0.0257	1.1069	1.0924	1.1902	1.2796	1.1878	1.1866	1.1109	1.3573	1.5365	1.5978	1.4529	1.4547	1.5318	1.5788	1.5795	1.4801	1.5423	1.5752
pos_3117	11,12-DiHETrE	HMDB0002314	C14774	361.235	8.1867	pos	M+Na	C20H34O4	-	95.6	-1.12074	192461-95-3	0.003	2.9453	2.7766	2.044	2.7561	2.0519	1.9345	1.9466	2.8723	3.03	3.0254	3.3509	2.787	3.2462	3.3991	2.895	2.897	2.8946	2.8757
pos_37	N-Undecanoylglycine	HMDB0013286	-	266.172	8.7762	pos	M+H-H2O, M+H, M+Na, M+H-2H2O	C13H25NO3	-	95.5	-0.371453	-	0.0078	2.8321	2.3861	1.7827	1.9213	2.6671	2.1711	2.8491	2.3116	2.3479	2.1506	2.5693	2.0582	1.9834	2.4645	2.1492	2.1092	2.1209	2.1453
neg_1135	LysoPA(0:0/18:0)	HMDB0007850	-	437.267	7.1507	neg	M-H	C21H43O7P	-	95.3	-0.137071	-	0.057	0.2281	0.4827	0.6581	0.1206	0.8004	0.6626	0.4119	1.0908	0.9633	1.0668	0.5441	0.937	0.531	0.6416	1.0002	1.0593	1.1432	1.1496
neg_3190	Dolichyl b-D-glucosyl phosphate	HMDB0001054	C01246	447.214	7.3432	neg	M-H2O-H	C21H39O9P	-	95.1	-2.29701	220496-27-5	0.0268	0.7768	0.8274	1.5121	1.367	1.339	1.3454	1.4361	0.8548	1.439	1.4597	0.9765	1.0462	0.8075	0.9844	1.419	1.4925	1.5211	1.5103
pos_1901	Ganoderiol I	HMDB0037778	-	535.396	9.5148	pos	M+CH3OH+H	C31H50O5	-	94.8	-6.80724	114567-49-6	0.0589	1.0982	1.0905	1.2481	1.1703	1.2182	1.2925	1.2113	1.3615	1.3025	1.1002	1.3396	1.3638	1.1487	1.2692	1.2896	1.1558	1.1158	1.2563
neg_1578	MG(0:0/16:0/0:0)	HMDB0011533;LMGL01010025	-	311.259	8.7882	neg	M-H2O-H	C19H38O4	-	94.8	-1.41129	-	0.0439	0.1939	0.1893	0.5864	0.177	0.499	0.4844	0.8894	0.2112	0.6812	0.4745	0.1693	1.0738	0.4857	0.2671	0.5045	0.53	0.5412	0.5702
pos_2408	DG(9D3/9D3/0:0)	HMDB0116428	-	627.46	9.5217	pos	M+H-H2O	C39H64O7	-	94.7	-3.42789	-	0.0093	1.8702	2.0092	2.2235	2.0733	2.093	2.0262	1.9996	2.1718	2.4095	2.2629	2.3953	2.5074	2.6606	2.3475	2.299	2.276	2.2439	2.2918
pos_2428	DG(11M3/11M3/0:0)	HMDB0116389	-	695.485	9.4618	pos	M+Na	C41H68O7	-	94.6	-0.485843	-	0.0393	1.4793	1.2417	1.1846	1.2634	1.1238	1.1906	1.2691	1.5679	1.3436	1.4293	1.1146	1.3408	1.5064	1.2325	1.4555	1.3358	1.3452	1.4438
pos_2691	MG(0:0/24:6(6Z,9Z,12Z,15Z,18Z,21Z)/0:0)	HMDB0011560	-	409.309	8.845	pos	M+H-2H2O	C28H44O4	-	94	-1.58464	-	0.0038	1.8044	1.6758	1.6278	1.6926	1.5537	1.5341	1.6463	2.8839	2.7198	2.86	2.2787	2.8133	2.4544	2.4262	2.2752	2.2605	2.2512	2.263
neg_2763	LysoPE(0:0/18:0)	LMGP02050038;HMDB0011129	-	480.309	8.4396	neg	M-H	C23H48NO7P	-	93.9	-1.46419	-	0.0137	2.2385	1.1335	2.5215	1.725	2.9109	2.7968	2.0834	1.1852	1.3845	1.3923	1.0127	1.4276	1.3255	1.0746	1.7871	1.8282	1.8523	1.8025
pos_2716	Palmitoyl glucuronide	HMDB0010331	C03033	383.281	8.8037	pos	M+H-2H2O	C22H42O7	-	93.9	3.05921	-	0.0361	0.9374	1.0156	0.9496	0.9675	0.9777	0.9655	1.0168	1.3211	1.1005	1.1681	0.8833	1.0726	1.0467	0.9336	1.0011	1.0195	0.931	1.0159
pos_2163	6-nonenoylglycine	HMDB0094811	-	178.123	11.4908	pos	M+H-2H2O	C11H19NO3	-	93.8	-0.305615	-	0.0777	1.5211	1.4925	1.3247	1.462	1.4423	1.3712	1.3802	1.5438	1.4252	1.368	1.4323	1.4062	1.4571	1.3784	1.1869	1.4223	1.4438	1.431
pos_3098	2-Propenyl 2,4-hexadienoate hexadienoate from Bolinea lutea	HMDB0036227;LMFA07010740	-	194.118	8.2142	pos	M+ACN+H	C9H12O2	-	93.6	1.28708	7493-75-6	0.0213	1.5798	1.4471	1.359	1.4301	1.4147	1.4079	1.523	1.4936	1.3306	1.319	1.3702	1.3215	1.3557	1.3136	1.4111	1.3526	1.3445	1.4024
neg_1230	3-Methyl-5-pentyl-2-furanheptanoic acid	HMDB0112095	-	279.196	7.6163	neg	M-H	C17H28O3	-	93.4	-2.1037	66612-08-6	0.0322	0.1278	0.1246	0.1176	0.1159	0.127	0.1212	0.124	0.209	0.4051	0.887	0.1105	0.2326	0.179	0.1254	0.5558	0.5635	0.602	0.5882
neg_825	IDP，inosine (riboxin)	HMDB0003335	C00104	427.006	0.7731	neg	M-H	C10H14N4O11P2	-	93.4	0.376798	1986/4/4 0:00	0.0167	0.8022	0.862	1.0719	0.7937	1.009	0.9268	1.3077	0.9832	1.199	0.9419	1.054	1.3824	1.182	1.0638	1.1336	1.1225	1.1133	1.0836
neg_2479	Oleic acid	HMDB0062703;LMFA01030002;HMDB0000207	C00712	281.248	8.9601	neg	M-H	C18H34O2	-	92.6	-1.76262	112-80-1	0.0039	1.8919	1.7603	1.7198	1.8296	1.7455	1.679	1.6919	2.2982	2.228	2.1938	2.1069	2.1978	2.1228	2.1138	1.9263	1.9088	1.9259	1.9152
pos_1991	PC(18:0/22:4(7Z,10Z,13Z,16Z))	LMGP01010813;HMDB0008054	-	860.609	10.3727	pos	M+Na	C48H88NO8P	-	92.5	-6.27985	-	0.0045	1.5111	1.3709	1.3605	1.4538	1.4166	1.3888	1.3904	2.003	1.4313	2.3772	1.3487	3.5694	1.4392	1.2308	2.7698	2.7427	2.7384	2.7561
neg_1195	MG(15:0/0:0/0:0)	HMDB0011563	-	315.253	7.4946	neg	M-H	C18H36O4	-	92.3	-2.43391	-	0.0311	0.645	0.6072	1.5549	0.679	1.6006	1.2112	1.303	1.0493	1.022	1.0467	0.8771	0.9639	0.8868	0.9877	0.9555	0.8939	0.9681	0.9592
neg_3279	Furanofukinin	HMDB0036640	-	293.176	6.9739	neg	M+FA-H	C16H24O2	-	92.2	-0.404993	34335-93-8	0.0147	1.9489	1.6221	1.798	1.9255	1.5963	1.7721	1.9996	1.9349	1.6024	1.6075	1.9085	1.6748	1.6954	1.6198	1.5532	1.5678	1.5984	1.6113
pos_4180	Histidinal	HMDB0012234	-	122.071	0.5187	pos	M+H-H2O	C6H9N3O	-	92.2	1.0079	23784-15-8	0.1696	0.9267	0.8445	0.9206	0.799	0.8761	0.8201	1.0095	0.3347	0.2675	0.5562	0.3995	0.167	0.3601	0.1932	0.6918	0.4552	0.4783	0.5715
pos_1461	PC(DiMe(11,3)/DiMe(13,5))	HMDB0061392	-	473.324	7.9136	pos	M+H+Na	C52H93NO10P+	-	91.8	-1.55351	-	0.0943	0.9481	1.0327	0.9919	0.464	1.2353	1.3657	1.4592	1.2092	1.1952	1.1515	0.6866	1.1214	0.9437	0.9306	1.053	1.0087	0.9385	0.815
pos_1471	PS(18:0/18:2(9Z,12Z))	LMGP03010031;HMDB0012380	-	752.515	7.948	pos	M+H-2H2O	C42H78NO10P	-	91.8	-9.41133	-	0.0118	1.9326	2.0172	2.0758	1.5778	2.4754	2.6015	2.597	1.5994	1.5128	1.5713	1.5173	1.5253	1.1794	1.5179	1.8945	1.8405	1.8683	1.8934
pos_1489	Lucidenic acid N	HMDB0038352	-	493.315	7.9893	pos	M+CH3OH+H	C27H40O6	-	91.6	-2.84283	364622-33-3	0.0286	0.9636	1.0561	1.0589	0.9092	1.6364	1.638	1.529	1.2051	1.3167	1.118	1.0426	1.3062	0.9054	1.1642	1.1667	1.1737	1.2239	1.2492
pos_1337	3-hydroxytridecanoic acid	HMDB0061655	-	502.41	7.331	pos	2M+ACN+H	C13H26O3	-	91.5	0.0271342	-	0.014	0.1704	0.6847	1.0418	0.7672	1.2675	0.9647	1.3215	0.7031	1.0938	1.2884	0.277	1.207	1.6008	0.7546	1.2789	1.2571	1.2638	1.3036
pos_1756	PE-NMe2(18:0/18:3(9Z,12Z,15Z))	HMDB0113992	-	802.589	8.9206	pos	M+CH3OH+H	C43H80NO8P	-	90.9	-8.90858	-	0.1032	0.6809	0.6494	0.7972	0.6731	0.7368	0.8056	0.7441	0.8938	0.732	0.5579	0.6922	0.8108	0.6073	0.5519	0.7421	0.7646	0.7691	0.5896
neg_784	Histidinyl-Methionine	HMDB0028891	-	321.08	0.6218	neg	M+Cl	C11H18N4O3S	-	90.8	1.2371	-	0.0346	0.8018	0.8437	0.7823	0.7978	0.7792	0.6535	0.895	0.6929	0.9114	0.8031	1.0064	0.913	1.045	1.0922	0.7364	0.7751	0.7625	0.8104
pos_2651	PE(20:4(8Z,11Z,14Z,17Z)/P-18:1(11Z))	HMDB0009446	-	714.518	8.9413	pos	M+H-2H2O	C43H76NO7P	-	90.6	-5.92913	-	0.0225	1.8085	1.7897	1.9356	1.8892	1.8209	1.8719	1.8163	1.8928	1.8859	1.9127	1.6783	1.9568	1.7871	1.6499	1.8421	1.8269	1.7536	1.8624
neg_2668	3-Oxotetradecanoic acid	HMDB0010730	-	241.18	8.582	neg	M-H	C14H26O3	-	89.8	-1.87048	-	0.0874	0.0847	0.0824	0.0776	0.0765	0.0841	0.0801	0.082	0.1688	0.4655	0.076	0.0728	0.5139	0.6031	0.4109	0.4064	0.3416	0.4352	0.3836
neg_1694	2(R)-hydroxyicosanoic acid	HMDB0061659	-	327.29	9.3019	neg	M-H	C20H40O3	-	89.3	-1.62709	-	0.0256	1.3389	1.2008	1.3036	1.2633	1.3394	1.3764	1.6346	1.3538	0.9361	0.964	1.2745	1.3325	1.1592	0.9699	1.2112	1.2353	1.2979	1.2601
neg_1270	PE(18:0/20:3(8Z,11Z,14Z))	LMGP02011202;HMDB0009002	-	814.56	7.7608	neg	M+FA-H	C43H80NO8P	-	88.4	-0.857397	-	0.0267	1.1706	1.1236	1.2853	1.0759	1.1134	1.2907	1.0219	0.6646	0.9557	0.789	0.5747	0.9153	0.8438	0.6408	1.0896	1.1542	1.1646	1.1147
pos_3126	6-Decanolide	HMDB0033203	-	363.249	8.1729	pos	2M+Na	C10H18O2	-	88.3	-3.58798	5579-78-2	0.0046	1.5517	1.6075	1.6876	1.8064	1.322	1.7325	1.3731	1.6473	1.8669	1.8754	2.2263	1.9097	1.801	2.2947	2.2164	2.2105	2.1893	2.2096
pos_1250	Dihydroceramide	LMSP02020000;HMDB0006752	C12126	362.326	6.7692	pos	M+CH3OH+H	C19H39NO3	-	88.2	-1.40563	-	0.0013	2.6365	3.2218	2.5261	2.5167	2.6169	2.6049	2.6048	1.8554	1.939	2.3877	2.1915	1.7653	1.7209	1.7006	2.4599	2.4654	2.4689	2.4656
neg_3052	LysoPC(14:0/0:0)	HMDB0010379	-	466.291	7.7127	neg	M-H	C22H46NO7P	-	88	-6.39901	20559-16-4	0.0057	1.5538	1.9292	2.3808	2.0335	2.0367	2.3466	2.3425	0.8814	1.2576	1.1384	0.6596	1.3699	1.034	0.8882	1.7576	1.7678	1.7856	1.771
neg_1219	LysoPC(16:1(9Z)/0:0)	HMDB0010383	C04230	538.314	7.5888	neg	M+FA-H	C24H48NO7P	-	88	-1.94926	76790-27-7	0.0178	1.3808	1.4655	1.8143	1.4695	1.6622	1.8196	1.6708	1.3952	1.506	1.3644	0.6686	1.4795	0.8263	0.8684	1.457	1.4377	1.5088	1.4748
neg_3622	Caffeic acid 3-sulfate	HMDB0041706	-	280.974	0.9381	neg	M+Na-2H	C9H8O7S	-	87.9	0.92813	-	0.0698	0.8808	0.9259	0.8506	0.8498	0.9224	0.8381	0.9094	0.6359	0.8008	0.8052	0.7669	0.87	0.6517	0.7071	0.6705	0.7126	0.7707	0.8044
neg_3091	LysoPE(0:0/18:2(9Z,12Z))	HMDB0011477;LMGP02050041	-	476.278	7.6438	neg	M-H	C23H44NO7P	-	87.8	-0.856457	-	0.0021	3.3277	3.6567	3.9014	3.8751	3.9002	3.8365	3.8339	3.5681	3.8752	3.7348	3.4033	3.7389	3.9968	3.621	4.127	4.115	4.1033	4.1101
neg_2915	LysoPE(0:0/20:4(5Z,8Z,11Z,14Z))	LMGP02050051;HMDB0011487	-	546.28	8.0476	neg	M+FA-H	C25H44NO7P	-	87.7	-6.42965	-	0.0181	2.2543	2.2082	2.1801	2.1364	2.1608	2.2541	2.3134	1.4742	1.6086	1.7538	1.624	1.5958	1.7654	1.7361	2.073	2.031	2.0011	1.9745
pos_3210	Pyro-L-glutaminyl-L-glutamine	HMDB0039229	-	240.1	7.9893	pos	M+H-H2O	C10H15N3O5	-	87.6	6.27309	109481-23-4	0.0326	1.1036	1.0697	0.9205	1.0043	1.0355	0.9684	0.8435	0.4728	0.6896	0.4431	0.9056	0.7162	0.7454	1.0755	1.0229	1.1208	1.0651	1.0797
pos_2554	1-O-beta-D-Glucopyranosyl-2,3-di-O-(8-hexadecenoyl)glycerol	HMDB0031133	-	691.511	9.1387	pos	M+H-2H2O	C41H74O10	-	87.5	-4.21577	-	0.0017	3.0958	3.0964	3.1105	3.1269	3.0407	3.0969	3.114	2.9281	2.9206	2.9046	2.9813	2.8439	2.829	2.9841	2.8743	2.8637	2.8652	2.8742
pos_2465	PE(20:1(11Z)/P-16:0)	HMDB0009279	-	694.558	9.3518	pos	M+H-2H2O	C41H80NO7P	-	87.3	6.34204	-	0.0157	1.9631	1.9871	2.2157	2.1548	2.1439	2.1132	2.0312	1.5167	1.7663	1.8053	1.5636	1.839	1.7738	1.5409	1.7455	1.7348	1.7664	1.807
pos_4078	N-acetyl-L-2-aminoadipate(2-)	HMDB0062715	-	168.066	0.6012	pos	M+H-2H2O	C8H13NO5	-	87	1.60276	-	0.0565	0.8456	0.8553	0.8068	0.8367	0.9019	0.8205	0.8339	0.8917	0.8887	0.9293	0.89	0.9064	0.9335	0.7812	0.9389	0.8497	0.8274	0.815
pos_3437	1,2,4-Nonadecanetriol	HMDB0032112;LMFA05000577	-	358.332	7.5354	pos	M+ACN+H	C19H40O3	-	86.8	0.605809	-	0.0189	0.7235	0.5104	0.517	0.4315	0.7114	0.5483	0.5144	0.2828	0.7999	0.7282	0.5391	0.2128	1.1451	0.313	0.655	0.6578	0.6577	0.6286
pos_3941	Tryptophanol	HMDB0003447	C00955	144.081	1.9936	pos	M+H-H2O	C10H11NO	-	86.8	-0.898513	526-55-6	0.0363	1.6118	1.6421	1.3555	1.574	1.6148	1.4462	1.3029	1.1882	1.4197	1.2087	1.3329	1.2732	1.13	1.3814	1.3219	1.4184	1.4401	1.4515
neg_1563	12-hydroxyheptadecanoic acid	HMDB0061663	-	285.243	8.7607	neg	M-H	C17H34O3	-	86.6	-1.77426	-	0.0054	2.12	1.998	1.9319	2.1934	1.9623	1.8792	2.0807	2.4288	2.438	2.62	2.5193	2.6101	2.6266	2.6284	2.3375	2.361	2.3693	2.3682
pos_2677	13-(3-methyl-5-pentylfuran-2-yl)tridecanoic acid	HMDB0061648	-	406.329	8.8793	pos	M+ACN+H	C23H40O3	-	86	-7.93443	57818-42-5	0.0017	3.0991	3.0149	2.8478	2.982	2.9375	2.8826	2.9074	3.0545	2.8121	2.8892	2.9496	2.8364	2.8963	2.8772	2.8859	2.8836	2.8963	2.8922
pos_3102	3-O-Sulfogalactosylceramide (d18:1/14:0)	HMDB0012312	C06125	815.513	8.2073	pos	M+ACN+Na	C38H73NO11S	-	85.3	9.4996	-	0.0195	1.1223	1.0967	1.0672	1.0088	1.288	1.4215	1.3156	1.1504	1.1613	1.0401	0.9755	1.1084	0.9218	0.8783	1.227	1.201	1.1851	1.2466
neg_1343	LysoPE(0:0/20:1(11Z))	LMGP02050046;HMDB0011482	-	506.324	8.0614	neg	M-H	C25H50NO7P	-	83.5	-2.78863	-	0.0026	2.5524	2.3947	2.3142	2.1594	2.344	2.3928	2.2926	2.3256	2.3558	2.313	1.996	2.2984	2.0099	2.1454	2.1645	2.1501	2.1555	2.1517
neg_2903	LysoPE(0:0/22:2(13Z,16Z))	HMDB0011492;LMGP02050056	-	578.346	8.0614	neg	M+FA-H	C27H52NO7P	-	83.4	-0.722809	-	0.0251	0.3633	0.8441	1.2629	1.0676	1.0582	1.2389	1.0363	1.1417	1.0994	0.8927	0.9504	1.0605	1.0287	0.7712	0.8151	0.7605	0.7796	0.7908
pos_4173	L-Histidinol	HMDB0003431	C00860	124.087	0.5324	pos	M+H-H2O	C6H11N3O	-	83	-0.756533	4836-52-6	0.0344	0.0384	0.6589	1.2702	0.968	1.2129	1.2934	1.3912	0.0717	0.1428	0.1031	0.0341	0.0377	0.0358	0.0342	0.7414	0.6846	0.7265	0.7492
neg_282	13-Hydroxy-9-methoxy-10-oxo-11-octadecenoic acid	HMDB0040901	-	377.2	7.5407	neg	M+Na-2H, M+Cl	C19H34O5	-	82.9	5.54601	150147-08-3	0.0099	0.9154	1.0483	1.1553	1.1127	0.9868	0.924	0.9924	1.3125	1.7429	1.4061	2.2774	1.4892	1.484	2.094	1.4989	1.508	1.5391	1.5146
neg_1129	PA(20:4(5Z,8Z,11Z,14Z)/22:6(4Z,7Z,10Z,13Z,16Z,19Z))	HMDB0115168;LMGP10010646	-	803.44	7.1094	neg	M+Cl	C45H69O8P	-	82.8	-2.8623	-	0.0437	0.6608	0.767	1.3199	0.8615	1.1113	0.8579	1.1201	1.0853	0.375	1.0176	0.8576	0.8087	0.5327	0.7617	0.3562	0.3704	0.3998	0.3654
pos_431	3beta,18beta-3-Methoxy-11-oxo-12-oleanen-30-oic acid	HMDB0034516	-	507.335	8.4962	pos	M+H-H2O, M+Na	C31H48O4	-	82.7	-6.60672	1477-44-7	0.0081	1.8835	1.8833	1.9956	1.9752	2.0195	2.0013	2.3776	3.0365	2.8807	2.9033	2.4693	2.8086	2.6061	2.5227	2.397	2.4239	2.4157	2.4512
pos_3513	N-Palmitoyl tyrosine	HMDB0062340;LMFA08020098	-	420.311	7.3172	pos	M+H	C25H41NO4	-	82.7	-0.391865	-	0.0723	0.0037	0.0011	0.003	0.0012	0.0049	0.0015	0.0012	1.3449	1.23	1.2559	0.0042	1.16	0.7191	0.3796	0.5432	0.508	0.4517	0.541
pos_808	Avocadyne 2-acetate	HMDB0031047	-	349.235	7.9893	pos	M+H-2H2O, M+Na	C19H34O4	-	82.4	-1.09515	37139-04-1	0.0063	2.1338	2.1631	2.3558	2.5301	2.4298	2.37	2.3087	2.7242	3.0734	2.9065	2.7713	3.2183	3.1394	3.1659	2.9364	2.9815	2.9832	2.971
neg_1241	Ganoderic acid Mi	HMDB0035340	-	581.32	7.6644	neg	M+K-2H	C33H52O6	-	82.1	-8.71124	110024-16-3	0.034	0.706	0.9406	1.0329	0.9412	1.0473	1.0404	0.931	0.2653	0.75	0.5257	0.683	0.8888	0.7712	0.7982	1.0254	1.098	1.1211	1.1073
neg_293	LysoPC(15:0)	HMDB0010381	C04230	526.314	7.7127	neg	M+Cl, M+FA-H	C23H48NO7P	-	82	0.434427	-	0.0037	2.1474	2.4655	2.8939	2.57	2.5627	2.8592	2.8677	1.3417	1.7053	1.5081	0.9367	1.8074	1.2307	0.9387	2.1482	2.1692	2.162	2.1546
neg_1309	Linoleic acid	LMFA01030120;HMDB0006270;HMDB0000673	C01595	325.238	7.9603	neg	M+FA-H	C18H32O2	-	81.6	-1.12963	60-33-3	0.0148	0.494	0.783	1.3383	0.9588	1.1515	1.3082	1.3014	0.9535	0.9731	0.923	0.3392	0.8726	0.5666	0.3042	0.7952	0.7859	0.7659	0.772
pos_1980	PC(18:0/22:2(13Z,16Z))	HMDB0008053;LMGP01011594	-	824.646	10.2008	pos	M+H-H2O	C48H92NO8P	-	81.1	-8.05318	-	0.0278	1.2417	1.1656	1.1085	1.157	1.1749	1.1451	1.1475	1.317	1.139	1.0652	1.1027	1.1452	1.1741	1.0711	1.1708	1.105	1.1471	1.1912
neg_1432	LysoPC(18:0)	HMDB0013122;HMDB0010384;HMDB0011128	C04230	568.361	8.4464	neg	M+FA-H	C26H54NO7P	-	80.5	-1.07183	-	0.0055	1.9015	2.1323	3.1024	2.4846	3.2561	3.196	2.8813	0.9312	1.7862	1.3358	0.7147	1.943	1.2327	0.9058	2.3352	2.3553	2.3716	2.3584
pos_1296	11-peroxy-5Z,8Z,12E,14Z-eicosatetraenoate	HMDB0060099	-	378.265	7.0834	pos	M+ACN+H	C20H32O4	-	80.4	4.22084	-	0.0063	1.5213	1.9458	1.9653	2.3071	2.144	2.0907	1.9763	1.4661	1.3213	1.4819	1.2889	1.3314	1.3193	1.371	1.7157	1.6859	1.6963	1.6972
pos_1939	DG(18:2(9Z,12Z)/14:0/0:0)	HMDB0007240	-	609.449	9.7418	pos	M+2Na-H	C35H64O5	-	80.2	4.76879	-	0.0247	1.7158	0.8938	0.6371	1.0182	0.5186	0.5808	0.3739	1.6551	1.8598	1.7428	1.7438	2.0972	2.311	2.1265	1.6755	1.5901	1.5982	1.6742
pos_2542	DG(20:1(11Z)/22:6(4Z,7Z,10Z,13Z,16Z,19Z)/0:0)	HMDB0007411	-	733.515	9.1593	pos	M+K	C45H74O5	-	80	-2.96561	-	0.0158	1.6127	1.522	1.4384	1.4142	1.4153	1.5263	1.4119	1.9896	1.9281	1.8105	1.7514	1.9442	1.7888	1.7384	1.7416	1.6834	1.6704	1.7044
pos_24	LysoPC(18:1(9Z))	HMDB0002815	C04230	522.356	7.9824	pos	M+H, M+K, M+Na, M+H-H2O	C26H52NO7P	-	80	0.307823	3542-29-8	0.0114	3.6836	3.6905	3.3954	3.6465	3.5682	3.4875	3.304	3.0615	3.3384	3.0516	3.5761	3.3229	3.4216	3.8477	3.7625	3.8707	3.8661	3.8501
neg_298	LysoPC(18:2(9Z,12Z))	HMDB0010386	-	564.33	7.7471	neg	M+Cl, M+FA-H	C26H50NO7P	-	79.7	2.2371	-	0.0018	3.1276	3.141	3.1124	3.0077	3.1086	3.1666	3.0296	2.3605	2.7539	2.5395	2.381	2.7139	2.5702	2.4766	2.8735	2.8708	2.8604	2.8714
neg_1176	LysoPE(0:0/18:3(6Z,9Z,12Z))	LMGP02050042;HMDB0011478	-	474.264	7.3914	neg	M-H	C23H42NO7P	-	79.7	2.54105	-	0.0124	0	0	0.329	0.0675	0	0.2523	0.1983	0.5894	1.0218	0.9364	0	0.7858	1.2509	0.3958	1.2513	1.2523	1.2703	1.2898
pos_1002	Pyridoxamine	HMDB0001431;HMDB0062696	C00534	201.123	0.7806	pos	M+CH3OH+H	C8H12N2O2	-	79.3	-0.376967	85-87-0	0.0169	0.8143	0.8481	0.6922	0.8723	0.7428	0.8294	0.7835	0.9458	1.2014	1.2177	1.116	1.1128	1.0572	1.1035	1.1845	1.1442	1.1369	1.172
pos_4059	2-Hexyl-5-[2-(4-hydroxy-3-methoxyphenyl)ethyl]furan	HMDB0040927	-	347.157	0.6355	pos	M+2Na-H	C19H26O3	-	79.1	-7.67869	143114-91-4	0.0355	0.0764	0.0622	0.2904	0.3811	0.3814	0.1164	0.0663	0.7323	0.9095	0.838	0.7807	0.8322	0.8551	0.7883	0.8148	0.8141	0.7584	0.759
neg_3878	Maltooctaose	HMDB0059935	-	656.207	0.553	neg	M-2H	C48H82O41	-	78.8	-3.55634	-	0.1059	0.6234	0.5821	0.7208	0.7098	0.6102	0.7632	0.6622	0.4503	0.5005	0.421	0.3241	0.4939	0.493	0.5019	0.558	0.4401	0.5581	0.4648
neg_3879	Maltononaose	HMDB0013001	-	737.239	0.553	neg	M-2H	C54H92O46	-	78.3	4.25688	6471-60-9	0.016	0.6411	0.8827	1.1293	0.9075	1.1481	1.0632	1.0806	0.904	0.9914	0.8175	0.8015	0.9805	1.0001	0.9382	0.8618	0.8313	0.8271	0.8375
pos_2808	Stearoyllactic acid	HMDB0033372;LMFA07011021	-	321.278	8.6386	pos	M+H-2H2O	C21H40O4	-	78.3	-3.05092	4253-64-9	0.0527	0.001	0.0021	0.317	0.0004	0.1027	0.0007	0.2083	0.0016	0.2634	0.6153	0.0162	0.6457	0.7965	0.0093	0.5648	0.5361	0.5016	0.5757
pos_2886	LysoPA(18:0e/0:0)	HMDB0011144	-	407.294	8.5286	pos	M+H-H2O	C21H45O6P	-	77.8	3.8494	-	0.01	1.7013	1.7195	1.8109	1.7624	1.7449	1.7649	1.8047	2.5519	2.4684	2.507	1.9242	2.4331	2.1559	2.073	2.1039	2.0569	2.0613	2.0962
pos_2817	Coniferan	HMDB0031741	-	195.174	8.618	pos	M+H-H2O	C13H24O2	-	77.4	-0.97327	67874-72-0	0.0431	0.3977	0.3413	0.4293	0.3651	0.3833	0.3474	0.3829	0.4552	0.5321	0.3617	0.424	0.553	0.4557	0.5862	0.5528	0.4973	0.5322	0.5543
pos_3931	O-Cresol	HMDB0002055	C01542	91.054	2.0879	pos	M+H-H2O	C7H8O	-	76.9	-2.47236	95-48-7	0.0072	1.1738	1.08	0.9998	1.0645	1.0457	1.0549	1.0411	1.1242	0.9073	1.0126	0.9901	0.9534	0.9915	0.9297	1.0316	1.0286	1.0278	1.0127
neg_3876	Asparaginyl-Glycine	HMDB0028731	-	188.067	0.553	neg	M-H	C6H11N3O4	-	76.8	-1.00165	-	0.0374	0.4444	0.3676	0.2739	0.3967	0.4285	0.3377	0.4533	0.5183	0.6144	0.5753	0.5845	0.6134	0.5382	0.5384	0.4668	0.5071	0.4606	0.4767
pos_1587	1-Phenyl-1,3-dodecanedione	HMDB0035579	-	275.2	8.3243	pos	M+H	C18H26O2	-	76.7	-0.19241	-	0.0416	0.8948	0.899	0.7218	0.8197	0.7856	0.7328	0.7538	1.1312	1.2685	1.2815	1.2046	1.3574	1.5258	1.424	1.1481	1.0561	1.0268	1.0801
neg_1030	2,7-Oxepanedione	HMDB0040732	-	383.137	6.0746	neg	3M-H	C6H8O3	-	76.6	6.00887	2035-75-8	0.114	0.2301	0.2378	0.5095	0.5646	0.6108	0.5162	0.3651	0.1106	0.084	0.0905	0.0867	0.0858	0.0824	0.0753	0.4842	0.473	0.3597	0.4189
pos_2307	DG(11D3/9D3/0:0)	HMDB0116375	-	655.491	10.0561	pos	M+H-H2O	C41H68O7	-	76.6	-3.31626	-	0.0017	3.6243	3.7099	3.7688	3.6474	3.703	3.6991	3.7351	3.0902	3.3527	3.2198	3.5055	3.5398	3.2	2.9321	3.1913	3.1864	3.1774	3.1798
pos_511	DG(15:0/18:4(6Z,9Z,12Z,15Z)/0:0)	HMDB0007077	-	597.453	9.6867	pos	M+Na, M+CH3OH+H	C36H62O5	-	76.5	7.0154	-	0.0341	1.4924	1.2786	1.6587	1.4324	1.4632	1.5396	1.526	1.4464	1.5488	1.1748	1.6157	1.6396	1.6933	1.4879	1.4419	1.3168	1.4146	1.3723
pos_1644	PC(22:1(13Z)/14:1(9Z))	HMDB0008559;LMGP01012219	-	818.627	8.4687	pos	M+CH3OH+H	C44H84NO8P	-	75.8	0.147633	-	0.0491	0.641	1.0655	0.9292	0.7215	0.6854	0.9723	0.8623	0.3393	0.8161	0.3199	0.1821	0.4606	0.5694	0.7615	0.5876	0.6047	0.6691	0.6272
pos_211	Argininosuccinic acid	HMDB0000052	C03406	291.13	0.5599	pos	M+H-H2O, M+H	C10H18N4O6	-	74.9	-1.35821	2387-71-5	0.0024	2.7018	2.9018	2.9248	2.8336	3.0423	2.9627	3.271	2.3597	2.5848	2.2501	2.1567	2.5726	2.0958	2.0013	2.7494	2.7679	2.7587	2.7621
neg_3121	MG(0:0/14:1(9Z)/0:0)	HMDB0011531	-	281.212	7.5613	neg	M-H2O-H	C17H32O4	-	74.2	-2.13889	-	0.0086	1.0344	1.0297	1.0916	1.0921	1.0442	1.0462	0.9001	1.0138	1.332	1.4799	0.7058	1.3872	1.0593	0.9896	1.3754	1.3621	1.3765	1.3952
neg_3432	4-Hydroxybenzyl isothiocyanate rhamnoside	HMDB0032801	-	332.056	5.0946	neg	M+Na-2H	C14H17NO5S	-	74	-5.6839	73255-40-0	0.0042	1.9349	1.7628	2.0159	1.8873	2.0121	2.0669	1.9512	1.6103	2.1769	1.6475	1.5679	2.1721	1.4973	1.68	2.069	2.0749	2.0567	2.0541
neg_735	2,3,4,5,6,7-Hexahydroxyheptanoic acid	HMDB0240292	-	207.051	0.5805	neg	M-H2O-H	C7H14O8	-	73.8	-1.66173	-	0.0236	0.842	1.0027	1.2894	1.131	1.2709	1.2202	1.2916	0.9925	0.8806	0.9747	0.7298	0.7933	0.8391	0.65	0.9441	1.0073	0.9899	0.9768
pos_1890	PE(14:0/18:0)	LMGP02011248;HMDB0008826	-	714.498	9.4756	pos	M+Na	C37H74NO8P	-	73.7	-8.9336	-	0.0207	1.1644	1.007	0.6819	0.8983	0.2982	0.7315	0.9509	1.4938	1.4953	1.3408	1.4005	1.5582	1.2018	1.2305	0.9769	1.0033	0.954	1.0023
pos_4146	Glycyl-Glutamine	HMDB0028839	-	168.077	0.5599	pos	M+H-2H2O	C7H13N3O4	-	73.5	-0.959739	-	0.0505	0.0823	0.5609	0.815	0.6672	0.8902	0.9121	0.8534	0.304	0.3984	0.3601	0.0736	0.4575	0.2591	0.0738	0.5915	0.5997	0.6329	0.6714
pos_1826	DG(16:1(9Z)/20:3(8Z,11Z,14Z)/0:0)	HMDB0007140	-	661.473	9.2212	pos	M+2Na-H	C39H68O5	-	73.4	-7.79056	-	0.0136	2.0404	2.0495	2.1294	2.1732	2.0666	2.0888	2.1437	2.1825	2.0793	2.1262	1.9156	2.0999	2.0207	1.9342	2.0906	2.0269	2.0465	2.0914
neg_1428	24-Oxo-1alpha,23,25-trihydroxyvitamin D3	HMDB0060129	-	491.304	8.4258	neg	M+FA-H	C27H42O5	-	73.2	4.90459	-	0.0836	0.1926	0.4286	0.1992	0.1364	0.5435	0.7567	0.3247	1.5463	1.5295	1.5104	0.7356	1.4682	1.1621	1.0276	0.962	0.9447	0.9769	0.786
neg_57	N-(2R-Hydroxyhexadecanoyl)-2S-amino-9-methyl-4E,8E-octadecadiene-1,3R-diol	HMDB0040132	-	610.505	10.6435	neg	M-H, M+FA-H, M+Cl	C35H67NO4	-	72.6	-1.45166	-	0.0008	3.866	3.6903	3.0142	3.9162	3.0144	3.0357	2.7564	4.0168	3.962	3.894	3.827	3.9048	3.8837	3.6757	3.6751	3.6756	3.6688	3.6749
neg_3641	Beta-nicotinamide D-ribonucleotide	HMDB0000229;HMDB0059645	C00455	380.06	0.7662	neg	M+FA-H	C11H16N2O8P+	-	72	-6.69391	-	0.0245	0.8403	1.0087	1.3526	1.0261	1.3406	1.2348	1.5907	0.8323	1.221	1.0015	1.1021	1.3271	1.162	1.0739	1.2054	1.2686	1.2787	1.2235
pos_988	Isoleucyl-Serine	HMDB0028916	-	201.123	0.6493	pos	M+H-H2O	C9H18N2O4	-	72	0.168933	-	0.0432	0.8811	0.8599	0.8574	0.9121	0.8992	0.9107	0.9334	1.0517	1.1602	1.1294	1.1257	1.2162	1.1149	1.0344	1.1761	1.0973	1.0612	1.0586
neg_818	Dihydrofolic acid	HMDB0001056	C00415	424.135	0.7593	neg	M-H2O-H	C19H21N7O6	-	71.7	-4.58444	4033-27-6	0.059	0.2067	0.2019	0.7715	0.2343	0.4989	0.6902	0.8979	0.2249	0.4451	0.188	0.1808	0.236	0.1727	0.1592	0.579	0.6766	0.6005	0.6308
pos_4045	Hydroxyprolyl-Valine	HMDB0028876	-	213.123	0.6493	pos	M+H-H2O	C10H18N2O4	-	71.6	-0.418132	-	0.0103	1.7617	1.5266	1.2813	1.4061	1.4339	1.3573	1.3374	1.3843	1.4679	1.4541	1.7096	1.547	1.5188	1.7596	1.4501	1.4121	1.4194	1.419
neg_1473	Ethyl pentadecanoate	HMDB0059870	-	315.253	8.5613	neg	M+FA-H	C17H34O2	-	71.3	-2.28424	-	0.0544	0.1317	0.1284	0.2444	0.189	0.3838	0.1249	0.2562	1.079	1.1777	1.048	1.0514	1.2241	1.4231	1.0751	0.877	0.9214	1.0174	0.928
pos_2807	Isodesmosine	HMDB0000739	-	549.28	8.6455	pos	M+Na	C24H40N5O8+	-	71.2	5.67763	991-01-5	0.0062	1.3455	1.2478	1.398	1.3586	1.267	1.2983	1.2908	1.2867	1.6422	1.4422	1.2359	1.613	1.4272	1.3624	1.58	1.5676	1.581	1.5953
pos_3548	LysoPC(20:0/0:0)	HMDB0010390	C04230	593.431	7.2141	pos	M+ACN+H	C28H58NO7P	-	70.9	4.52822	108341-80-6	0.0201	0.0815	0.0727	0.072	0.0747	0.0764	0.078	0.0775	0.8821	1.5588	0.0784	0.0729	1.1096	0.5383	1.0244	1.3371	1.2675	1.2825	1.3011
pos_2325	DG(11D3/11M5/0:0)	HMDB0116372	-	756.575	9.9343	pos	M+ACN+H	C44H74O7	-	70.8	-3.65181	-	0.0209	1.1791	2.0031	2.6735	2.2343	2.4814	2.5821	2.5822	2.1368	1.9583	1.7846	1.6315	2.2326	1.8112	1.3872	1.8809	1.8537	1.7829	1.8733
pos_1812	PC(22:1(13Z)/24:1(15Z))	HMDB0008585	-	964.714	9.1524	pos	M+K	C54H104NO8P	-	70.1	1.27197	-	0.0283	1.0116	1	0.9093	0.9332	0.9305	1.0295	1.3455	0.8819	0.7937	0.716	0.875	0.8131	0.8874	0.7777	1.0001	0.9763	0.933	0.9403
neg_956	(4-ethyl-2-hydroxy-6-methoxyphenyl) oxidanesulfonic acid	HMDB0128019	-	269.009	4.2185	neg	M+Na-2H	C9H12O6S	-	69.1	-6.3323	-	0.011	0.1865	0.9722	1.0257	0.8531	1.0064	0.9823	0.9343	2.3991	2.2045	2.1706	2.2301	2.1018	2.2161	2.0427	1.9467	2.0003	1.9936	1.9971
pos_3207	N1-Acetylspermidine	HMDB0001276	C00612	397.323	7.9893	pos	2M+Na	C9H21N3O	-	69	-9.52464	14278-49-0	0.0199	1.5558	1.5446	1.4554	1.533	1.5074	1.5121	1.5174	1.7615	1.6606	1.66	1.5372	1.6171	1.5761	1.5631	1.6039	1.5382	1.5213	1.549
pos_23	DG(8:0/10:0/0:0)	HMDB0092901	-	395.277	8.111	pos	M+H-H2O, M+H, M+K, M+Na	C21H40O5	-	68.8	-0.766624	-	0.0009	2.524	2.4906	2.3623	2.7451	2.5525	2.3244	2.3218	2.7582	2.8444	3.2534	2.6766	2.7573	3.0714	2.873	2.9682	2.9626	2.9681	2.9636
pos_1935	PC(14:1(9Z)/24:1(15Z))	HMDB0007927	-	796.616	9.7212	pos	M+H-H2O	C46H88NO8P	-	68.8	-7.2561	-	0.0321	1.3813	1.2925	1.2249	1.2984	1.2559	1.3109	1.3005	1.3952	1.2893	1.2365	1.2743	1.3172	1.29	1.2322	1.3045	1.2091	1.2576	1.3099
pos_2537	Debenzoylzucchini factor B	HMDB0037102	-	601.432	9.173	pos	M+ACN+H	C37H53NO3	-	68.6	-8.60767	308811-93-0	0.0126	2.21	2.0863	2.0783	2.0754	2.0457	2.074	2.1776	2.1674	2.1821	2.0577	2.0821	2.2064	2.1273	2.1416	2.0826	2.0358	2.064	2.107
pos_1419	Suillin	HMDB0034349	-	504.308	7.7279	pos	M+ACN+Na	C28H40O4	-	68	-2.04984	103538-03-0	0.0304	0.8556	1.1241	1.5829	1.2932	1.277	1.6014	1.51	0.2419	0.7769	0.4399	0.1879	0.6281	0.3201	0.0843	1.004	0.9217	0.9661	0.9721
pos_2466	1-Stearoylglycerophosphocholine	HMDB0094688	-	563.33	9.3449	pos	M+K	C26H55NO7P	-	67.6	-8.34317	-	0.0593	0.3239	0.186	0.2619	0.4436	0.2682	0.351	0.0573	0.7876	1.0998	0.1916	0.6579	1.3898	0.851	0.642	0.7115	0.6117	0.7016	0.7005
pos_2310	25-Hydroxyvitamin D2	HMDB0001438;LMST03010030	-	847.663	10.0354	pos	2M+Na	C28H44O2	-	67.5	6.17451	21343-40-8	0.0203	2.1077	2.0403	1.964	2.0555	2.0303	2.0357	2.0205	2.2049	2.0251	1.9532	2.0198	1.9135	2.0245	1.9492	2.0802	1.9895	2.0057	2.0792
pos_22	LysoPE(0:0/18:1(11Z))	HMDB0011475;LMGP02050039	-	959.61	7.9686	pos	M+K, 2M+Na, 2M+H, M+Na	C23H46NO7P	-	67	0.566149	-	0.0024	2.3821	2.529	2.5028	2.7383	2.5453	2.4927	2.4829	2.3053	2.6234	2.3494	2.5543	2.31	2.7189	2.8358	3.191	3.2006	3.1972	3.1802
pos_2324	DG(11M3/9D3/0:0)	HMDB0116393	-	641.476	9.9343	pos	M+H-H2O	C40H66O7	-	66.9	-3.15435	-	0.0184	2.2918	2.2054	2.1849	2.1857	2.1371	2.1096	1.9855	1.7764	1.8676	1.7642	1.879	1.9887	1.875	1.6587	1.8053	1.7359	1.7494	1.8089
pos_2354	DG(15:0/14:0/0:0)	HMDB0007066	-	571.435	9.7487	pos	M+2Na-H	C32H62O5	-	66.2	7.12855	-	0.0205	0.7362	1.0367	1.4656	1.0784	1.2055	1.4089	1.2381	1.217	1.2623	0.9578	1.1531	1.3429	1.3618	1.1378	1.0605	1.0447	1.0968	1.0933
pos_1754	PE(14:0/22:0)	LMGP02011240;HMDB0008841	-	712.571	8.9137	pos	M+H-2H2O	C41H82NO8P	-	65.8	9.14084	-	0.0175	1.0463	1.0999	1.4364	1.4056	1.3597	1.3791	1.3084	0.5507	1.1076	1.2704	0.4263	1.0152	1.1291	0.5026	1.1352	1.0996	1.0836	1.0942
pos_1795	22-Angeloyltheasapogenol A	HMDB0032831	-	571.402	9.1112	pos	M+H-H2O	C35H56O7	-	65.7	4.9159	200492-44-0	0.035	1.2805	1.3034	1.3278	1.3069	1.1837	1.3596	1.3559	1.2722	1.2853	1.3068	1.226	1.3947	1.1744	1.0059	1.2749	1.259	1.1806	1.297
neg_1293	3-hydroxyhexadecanoyl carnitine	HMDB0061642	-	452.278	7.8433	neg	M+K-2H	C23H45NO5	-	65.6	-1.95551	-	0.0149	1.1985	1.451	1.9315	1.6073	1.9018	1.9519	2.0622	1.0984	1.4408	1.3402	0.932	1.4744	1.2861	1.1128	1.4939	1.4949	1.5488	1.5217
pos_689	Ganodosterone	HMDB0039148	-	409.31	8.7006	pos	M+H-H2O, M+H	C28H40O2	-	65.6	-1.83392	19698-66-9	0.0023	3.0114	2.9436	2.9904	2.9214	2.976	2.9932	3.0379	3.6298	3.5586	3.5595	3.1616	3.5052	3.2932	3.2466	3.2204	3.2005	3.2065	3.2117
pos_1745	3,5,9-Trihydroxyergost-7-en-6-one	HMDB0032875	-	411.323	8.8793	pos	M+H-2H2O	C28H46O4	-	65.4	-6.49653	211486-13-4	0.0033	2.6474	2.618	2.6072	2.5931	2.5716	2.5847	2.6182	2.9645	2.9287	2.9117	2.6435	2.8711	2.7501	2.6688	2.7247	2.7095	2.7009	2.7169
pos_2751	PC(14:1(9Z)/22:1(13Z))	LMGP01012133;HMDB0007920	-	818.626	8.7281	pos	M+CH3OH+H	C44H84NO8P	-	65.4	-0.688952	-	0.0304	1.2713	1.2013	1.1153	1.2528	1.0778	1.4288	1.286	0.5062	1.157	0.6517	1.233	0.5759	0.5427	1.0315	1.3061	1.2205	1.2138	1.2728
pos_1535	3-O-Sulfogalactosylceramide (d18:1/18:0)	HMDB0012314	C06125	790.552	8.1385	pos	M+H-H2O	C42H81NO11S	-	65.3	3.25385	244215-65-4	0.0539	1.2503	1.1878	1.1969	1.1881	1.1867	1.2492	1.2487	1.3044	1.1775	1.1595	1.1886	1.1986	1.2041	1.1304	1.2533	1.0786	1.146	1.1746
pos_2734	PE(20:2(11Z,14Z)/P-16:0)	HMDB0009312	-	760.579	8.7693	pos	M+CH3OH+H	C41H78NO7P	-	65.3	-8.3976	-	0.0201	1.6446	1.5286	1.63	1.6738	1.7006	1.6984	1.8404	1.8256	1.7786	1.8336	1.7267	1.8146	1.7579	1.6394	1.6678	1.7545	1.678	1.6844
neg_732	Galactose-beta-1,4-xylose	HMDB0011677	-	357.103	0.5805	neg	M+FA-H	C11H20O10	-	65	-1.53114	-	0.0024	1.6477	1.8802	2.0938	2.0533	2.117	2.023	2.2894	2.2837	2.3529	2.1603	2.9488	2.4924	2.8996	2.9703	2.2823	2.2907	2.2841	2.2754
pos_4052	Hydroxyprolyl-Hydroxyproline	HMDB0028864	-	227.103	0.6424	pos	M+H-H2O	C10H16N2O5	-	65	3.37059	-	0.0194	0.9761	0.8402	0.9732	1.1909	0.9544	0.9435	1.0217	1.0247	1.217	1.0356	1.3073	1.2507	1.2712	1.3919	1.1748	1.1323	1.1158	1.1529
neg_3001	MG(0:0/14:0/0:0)	HMDB0011530	-	283.227	7.8021	neg	M-H2O-H	C17H34O4	-	65	-1.74534	-	0.0024	1.4117	1.4995	1.7576	1.5569	1.7376	1.7408	1.7396	1.3289	1.5105	1.7055	1.2262	1.5438	1.5164	1.4064	1.5849	1.5839	1.5788	1.5754
pos_3082	(2beta,3alpha,9alpha,24R)-Ergosta-7,22-diene-2,3,9-triol	HMDB0037914	-	395.328	8.2418	pos	M+H-2H2O	C28H46O3	-	64.9	-6.04956	-	0.0142	1.7604	1.6564	1.4542	1.6669	1.5251	1.4587	1.4835	1.9502	1.9208	2.0468	1.6393	1.7856	1.9679	1.8561	1.8886	1.8385	1.8185	1.8347
pos_3070	LysoPE(0:0/22:0)	LMGP02050054;HMDB0011490	-	502.371	8.2693	pos	M+H-2H2O	C27H56NO7P	-	64.8	9.43863	-	0.0105	2.1177	2.0563	1.9929	2.0384	2.1205	2.1277	2.1412	2.2533	2.2005	2.145	1.9936	2.0766	2.0717	1.9731	2.1056	2.0803	2.0511	2.1033
pos_3224	LysoPA(0:0/18:1(9Z))	HMDB0007851	-	459.249	7.9755	pos	M+Na	C21H41O7P	-	64.7	1.94051	-	0.0407	0.7032	0.8698	1.0757	0.9964	1.0837	1.1221	0.9895	0.0383	0.7103	0.5182	0.4307	0.4322	0.7107	0.5926	1.2803	1.2127	1.2018	1.3271
neg_131	Deoxyinosine	HMDB0000071	C05512	549.167	0.5599	neg	M-H, 2M+FA-H	C10H12N4O4	-	64.5	-7.76704	890-38-0	0.0047	2.6756	2.9577	3.1886	3.0335	3.1041	3.1865	3.1566	3.1494	3.0828	2.906	2.8449	3.2216	3.0855	2.9701	3.1231	3.0876	3.0874	3.0973
neg_1493	(R)-2-Hydroxysterculic acid	HMDB0031060	-	331.227	8.5888	neg	M+Na-2H	C19H34O3	-	63.7	5.69682	14602-38-1	0.0042	0.9109	1.0133	1.4507	0.9604	1.2463	1.1785	1.4666	2.1889	2.2213	2.1854	1.0712	2.0516	1.7287	1.384	1.4604	1.4636	1.4728	1.4753
neg_1683	Austalide L	HMDB0030158	-	409.204	9.2881	neg	M-H2O-H	C25H32O6	-	63.7	5.65851	87833-52-1	0.0054	1.9493	1.6972	1.4889	1.7157	1.4978	1.4679	1.4499	2.111	2.0037	1.8794	1.6667	1.9755	1.6956	1.6544	1.6103	1.5868	1.5923	1.5963
pos_2278	PC(o-20:0/18:3(9Z,12Z,15Z))	LMGP01020230;HMDB0013440	-	780.62	10.2627	pos	M+H-H2O	C46H88NO7P	-	63.5	-8.15584	-	0.0605	1.2179	1.1072	1.0869	1.1635	1.0945	1.1391	1.0724	1.1998	1.0421	1.0157	1.0761	1.1271	1.069	0.9912	1.1166	1.0188	0.9823	1.135
neg_3553	5-Sulfosalicylic acid	HMDB0011725	C16199	252.959	2.0735	neg	M+Cl	C7H6O6S	-	63.4	5.95311	-	0.0586	0.8007	0.7947	0.8433	0.753	0.7315	0.8298	0.8336	0.8467	0.686	0.695	0.7157	0.7329	0.719	0.6242	0.6263	0.7378	0.6889	0.6712
pos_4024	Blennin D	HMDB0031902	-	311.121	0.773	pos	M+2Na-H	C15H22O4	-	63	-6.80067	72601-39-9	0.0674	0.3142	0.2871	0.31	0.2934	0.3648	0.5727	0.5399	0.3131	0.3343	0.3047	0.2877	0.31	0.2986	0.2885	0.5597	0.5891	0.5366	0.6415
pos_1649	Allyl undecylenate	LMFA07010780;HMDB0036424	-	189.164	8.4825	pos	M+H-2H2O	C14H24O2	-	62.8	0.409319	7493-76-7	0.0269	0.7445	0.7422	0.764	0.9775	0.8183	0.7521	0.6683	0.9542	1.0056	1.1018	1.0705	1.0124	1.1758	1.0937	1.0702	1.0846	1.0269	1.1058
pos_2941	(Z)-13-Octadecenoic acid	HMDB0041480;HMDB0062218	-	305.247	8.4687	pos	M+Na	C18H34O2	-	62.7	5.65103	13126-39-1	0.0298	1.3422	1.2657	1.3512	1.319	1.2659	1.368	1.337	1.0134	1.1606	0.9999	0.8858	1.1645	1.156	1.055	1.2363	1.1656	1.1717	1.2437
pos_2688	(S)-3-Octanol glucoside	HMDB0032958	-	585.38	8.845	pos	2M+H	C14H28O6	-	62.6	-8.32259	129742-31-0	0.0211	1.7343	1.7424	1.9647	1.8847	1.8963	1.849	1.6803	1.8083	1.803	1.8935	1.293	1.9159	1.7344	1.3524	1.7921	1.7312	1.7187	1.8044
pos_2901	AS 1-2	HMDB0032795	-	664.516	8.4962	pos	M+H-2H2O	C39H73NO9	-	62.2	1.27385	-	0.0163	2.1378	2.1427	2.0612	2.1307	2.1232	2.1372	2.086	2.215	2.0557	2.0501	2.0704	1.9833	2.0581	1.9551	2.1297	2.081	2.0434	2.12
pos_1529	PA(8:0/12:0)	HMDB0115483	-	525.254	8.1248	pos	M+2Na-H	C23H45O8P	-	61.8	-5.71906	-	0.0569	0.0071	0.0063	0.0062	0.0064	0.0066	0.0067	0.0067	0.007	0.3543	0.0585	1.0811	0.4507	1.2114	1.349	0.4165	0.3552	0.3797	0.3882
neg_2257	Xanthosine 5-triphosphate	HMDB0000293	C00700	504.953	11.3704	neg	M-H2O-H	C10H15N4O15P3	-	61.8	-7.26817	6253-56-1	0.0028	3.5364	3.5293	3.4956	3.4938	3.5053	3.4755	3.5252	3.5665	3.4264	3.4643	3.435	3.4514	3.459	3.3704	3.4	3.4057	3.4227	3.4201
pos_2582	DG(14:1n5/0:0/18:4n3)	HMDB0056151	-	523.41	9.0768	pos	M+H-2H2O	C35H58O5	-	61.3	-8.26322	-	0.117	0.4003	0.2257	0.2254	0.0245	0.0323	0.1096	0.1279	1.282	1.212	1.0635	0.4609	1.0491	0.7915	0.8094	0.9763	0.8773	0.6983	0.855
neg_6	Dihydroxyacetone (dimer)	HMDB0032222	-	179.056	0.5737	neg	M-H, 2M-H, M-H2O-H, M+FA-H	C6H12O6	-	61.2	-2.39903	62147-49-3	0.0057	2.0194	2.0879	2.1432	2.1054	2.1618	2.1537	2.1675	2.0186	1.9363	1.9173	2.1	1.9884	2.1732	2.1194	1.9947	2.0093	1.9936	1.977
pos_1309	Palmitic amide	HMDB0012273	-	288.289	7.1591	pos	M+CH3OH+H	C16H33NO	-	61.2	-0.808866	629-54-9	0.0213	1.5145	1.2323	0.7377	1.0465	0.7726	0.7317	0.6733	1.1958	1.1676	1.2664	1.2121	1.1539	1.1343	1.1384	1.2014	1.1547	1.133	1.1599
pos_2693	PE(16:1(9Z)/20:1(11Z))	LMGP02010530;HMDB0008966	-	726.549	8.8312	pos	M+H-H2O	C41H78NO8P	-	60.9	8.04142	-	0.0527	0.0059	0.2312	0.5124	0.7438	0.3301	0.1797	0.0056	0.9195	0.2731	1.1117	0.1073	0.6478	0.7224	0.1774	0.8865	0.8432	0.7749	0.8817
neg_3646	Glucosamine 6-sulfate	HMDB0000592	C04132	563.07	0.7593	neg	2M+FA-H	C6H13NO8S	-	60.6	-1.67905	91674-26-9	0.0384	0.1704	0.5747	1.0048	0.5312	0.8405	0.7841	1.1388	0.186	0.6874	0.5444	0.3674	0.9087	0.4975	0.3185	0.7973	0.7353	0.7858	0.7318
pos_2935	PA(15:0/20:0)	HMDB0114819;LMGP10010148	-	735.485	8.4755	pos	M+2Na-H	C38H75O8P	-	60.6	-8.7715	-	0.008	2.2409	2.3492	2.5467	2.7014	2.5249	2.4807	2.4159	2.6301	2.5713	2.8913	2.3898	2.5926	2.5786	2.4287	2.6678	2.7031	2.6669	2.716
pos_3671	Tetradecanol	HMDB0011638	-	256.263	6.7141	pos	M+ACN+H	C14H30O	-	60.4	-0.253342	112-72-1	0.0044	1.7817	1.8154	1.7659	1.5814	1.7752	1.8859	1.8518	1.3609	1.4772	1.3623	1.8543	1.3407	1.238	1.2362	1.6307	1.6232	1.6124	1.6292
pos_456	DG(15:0/18:2(9Z,12Z)/0:0)	HMDB0007074	-	617.425	8.8312	pos	M+Na, M+K	C36H66O5	-	60.2	-1.07137	-	0.0202	2.3416	2.3048	2.2654	2.3475	2.2462	2.2284	2.5206	2.4808	2.4992	2.4135	2.3289	2.5025	2.3281	2.3567	2.3519	2.4125	2.2796	2.3638
pos_1000	(S)-3-Ethylidenehexahydropyrrolo[1,2-a]pyrazine-1,4-dione	HMDB0041109	-	213.123	0.7661	pos	M+CH3OH+H	C9H12N2O2	-	59.8	-0.382156	160706-82-1	0.0115	2.0621	1.8459	1.633	1.7195	1.8588	1.7254	1.6971	1.4887	1.8328	1.8058	2.0542	1.9614	1.8349	2.1076	1.7752	1.7316	1.7265	1.7597
neg_2344	PA(14:0/24:1(15Z))	HMDB0114794	-	751.52	9.795	neg	M+Na-2H	C41H79O8P	-	59.7	-7.8572	-	0.0523	0.718	0.4478	0.5022	0.6695	0.4463	0.4362	0.4803	0.7496	0.8777	0.8218	0.5837	0.7504	0.6802	0.2369	0.6258	0.6283	0.7103	0.647
pos_2710	PE(O-16:1(1Z)/22:6(4Z,7Z,10Z,13Z,16Z,19Z))	HMDB0005780	C00350	730.521	8.8175	pos	M+H-H2O	C43H74NO7P	-	59.4	5.9463	-	0.0125	1.5214	1.6046	1.7501	1.7778	1.6679	1.6703	1.6034	1.7784	1.9248	1.9248	1.6106	1.934	1.867	1.5931	1.7999	1.7696	1.7756	1.7377
pos_2843	DG(11D5/9M5/0:0)	HMDB0116386	-	753.501	8.5836	pos	M+K	C44H74O7	-	58.6	-7.45057	-	0.0207	1.4599	1.4366	1.7386	1.664	1.6249	1.6454	1.7893	2.1106	2.074	2.0775	1.9149	2.0832	1.7921	1.903	1.8562	1.7605	1.7996	1.8423
pos_2491	PC(18:0/22:5(7Z,10Z,13Z,16Z,19Z))	LMGP01010818;HMDB0008056	-	800.599	9.3037	pos	M+H-2H2O	C48H86NO8P	-	58.6	4.57673	-	0.0476	0.0673	1.6439	2.2737	1.7048	2.1056	2.2252	2.4241	1.0353	1.4268	1.0686	0.9248	1.4033	0.8785	0.7754	1.4828	1.3445	1.3846	1.51
pos_959	Pantothenic acid	HMDB0000210	C00864	252.144	0.5943	pos	M+CH3OH+H	C9H17NO5	-	58.5	-1.78173	79-83-4	0.0027	0.768	2.3743	2.632	2.5109	2.653	2.6478	2.6183	2.1211	2.0293	1.9741	0.9415	1.994	1.8244	1.3402	2.374	2.3565	2.362	2.3613
neg_1023	LysoPC(P-18:1(9Z))	HMDB0010408	C04230	540.319	5.9597	neg	M+Cl	C26H52NO6P	-	58.4	-7.91666	-	0.0895	0.1037	0.101	0.0951	0.0938	0.103	0.0982	0.1005	1.2791	1.2647	1.3488	0.9375	1.065	0.8244	0.935	0.6362	0.7609	0.8165	0.7694
pos_2623	PE(20:5(5Z,8Z,11Z,14Z,17Z)/22:1(13Z))	HMDB0009469	-	784.562	8.9688	pos	M+H-2H2O	C47H82NO8P	-	58.4	-2.62998	-	0.0171	1.9364	1.8376	1.8059	1.7876	1.8384	1.8798	1.8844	2.1982	2.1602	2.1655	2.11	2.1942	2.1439	2.0705	1.8563	1.9265	1.8469	1.8986
pos_3112	PE(14:0/16:1(9Z))	HMDB0008825;LMGP02011249	-	644.459	8.1867	pos	M+H-H2O	C35H68NO8P	-	57.9	-9.06359	-	0.0442	0.9247	0.9544	1.4138	1.3008	1.2686	1.3871	1.1268	1.4628	1.4215	1.3264	0.7371	1.3678	1.2076	0.9703	1.3453	1.2005	1.2339	1.2981
neg_511	2,3-Diacetoxypropyl stearate	HMDB0059931	-	487.304	7.9328	neg	M+Na-2H, M+FA-H	C25H46O6	-	57.6	4.25663	-	0.0228	0.7686	0.8105	1.3433	0.8148	1.0278	1.1746	1.3064	1.975	1.9864	1.946	0.9664	1.9566	1.5693	1.3338	1.5109	1.5288	1.5621	1.6037
pos_3113	PS(18:4(6Z,9Z,12Z,15Z)/24:1(15Z))	HMDB0116760	-	898.61	8.1867	pos	M+CH3OH+H	C48H84NO10P	-	57.6	-8.28661	-	0.0198	1.1888	1.1267	1.042	1.047	1.1973	1.4653	1.3157	1.016	0.9387	0.9538	0.9261	0.8594	0.881	0.8626	1.2815	1.2268	1.2343	1.2785
pos_3099	PS(22:2(13Z,16Z)/15:0)	HMDB0112763;LMGP03010760	-	766.53	8.2142	pos	M+H-2H2O	C43H80NO10P	-	57.5	-9.71448	-	0.0043	2.0091	1.9901	1.9079	1.9091	2.049	2.1648	2.1121	1.986	1.893	1.8926	1.9221	1.8299	1.8296	1.8433	2.0108	2.0075	1.9896	2.0095
pos_2850	MG(0:0/22:6(4Z,7Z,10Z,13Z,16Z,19Z)/0:0)	HMDB0011557;LMGL01010027	-	403.283	8.5767	pos	M+H	C25H38O4	-	57.4	-4.46926	-	0.0549	1.6452	1.3676	0.4535	1.2683	0.7547	0.8596	0.8087	1.3779	1.1837	1.3004	1.3471	1.2072	0.9872	1.0527	1.1169	1.0297	1.0312	1.1703
neg_2569	D-Glucosaminide	HMDB0004270	C06023	500.208	8.7469	neg	M-H	C18H35N3O13	-	57.2	-4.23443	78341-33-0	0.0299	0.5969	0.4615	0.1867	0.5692	0.41	0.1111	0.1633	0.6987	0.7768	0.7815	0.955	0.7691	0.9384	1.0353	0.6959	0.6509	0.7048	0.6809
pos_799	MG(0:0/20:1(11Z)/0:0)	HMDB0011543	-	429.301	8.0835	pos	M+H, M+2Na-H	C23H44O4	-	57.1	1.68746	-	0.0133	0.4659	0.4516	0.7664	0.6562	0.5699	0.7191	0.6239	2.4428	2.3283	2.3839	1.7459	2.2461	2.0445	1.8526	1.6957	1.6563	1.634	1.6602
pos_830	(9Z,11R,12S,13S,15Z)-12,13-Epoxy-11-hydroxy-9,15-octadecadienoic acid	HMDB0033505	-	333.203	7.7968	pos	M+H-2H2O, M+Na	C18H30O4	-	56.6	1.57393	106034-49-5	0.0106	2.3175	1.9406	0.785	1.7192	0.8962	0.6039	0.4422	1.8451	2.0509	2.2167	1.9126	2.0994	2.1975	2.2838	1.8844	1.8371	1.8444	1.8374
pos_2593	FAHFA(18:1(9Z)/9-O-16:0)	HMDB0112122;LMFA07011093	-	581.452	9.0424	pos	M+2Na-H	C34H64O4	-	55.7	-0.0774371	-	0.0325	1.4196	1.2956	1.1214	1.2261	1.1605	1.1515	1.2532	1.4215	1.3914	1.2052	1.2203	1.3703	1.2271	1.2149	1.2934	1.223	1.1895	1.2705
pos_638	Arachidonyl carnitine	HMDB0006455	-	543.367	8.9482	pos	M+K, M+Na	C31H54NO4+	-	55.4	-3.22729	-	0.0027	2.4376	2.6029	2.9309	2.9726	2.9918	3.0954	3.1079	2.4154	2.6944	2.853	2.9677	2.6772	2.7268	2.3585	2.6786	2.6689	2.6584	2.6698
pos_4129	Piperidine	HMDB0034301	C01746	118.123	0.5737	pos	M+CH3OH+H	C5H11N	-	55.3	-1.02334	110-89-4	0.0057	1.8068	2.026	2.0878	2.1575	2.13	2.0889	2.1376	2.4175	2.0783	2.3873	2.2359	2.1567	2.1817	1.9197	2.2158	2.2462	2.2472	2.2333
pos_3252	PS(18:3(6Z,9Z,12Z)/20:0)	LMGP03010385;HMDB0112454	-	796.542	7.9342	pos	M+H-H2O	C44H80NO10P	-	55.2	-8.04156	-	0.007	1.8336	1.91	1.9613	1.5049	2.3271	2.4834	2.4888	1.4728	1.4449	1.3908	1.4757	1.3684	1.0579	1.4165	1.747	1.7245	1.7542	1.7295
pos_2645	Glucosylceramide (d18:1/18:0)	HMDB0004972	C01190	772.567	8.9482	pos	M+2Na-H	C42H81NO8	-	54.2	-0.564902	-	0.0373	0.0098	1.3105	1.9164	1.4742	1.7647	1.8388	1.8611	0.317	1.0296	0.9239	0.0087	0.7045	0.687	0.0895	1.1841	1.1772	1.0878	1.106
neg_1607	PE-NMe(22:1(13Z)/14:1(9Z))	HMDB0113536	-	794.518	8.9051	neg	M+K-2H	C42H80NO8P	-	54.2	8.9918	-	0.0443	0.6109	0.8482	1.2739	1.0102	1.1618	1.0904	1.0593	0.1313	0.549	0.8821	0.1034	0.6158	0.4207	0.1314	0.6169	0.6208	0.5556	0.6125
neg_388	13'-Carboxy-gamma-tocopherol	HMDB0012557	-	491.337	8.6576	neg	M-H, M+FA-H	C28H46O4	-	54	-6.22874	-	0.0069	1.8929	2.0778	2.3069	2.1638	2.1789	2.2652	2.2709	2.5614	2.6442	2.5857	2.0211	2.542	2.3074	2.0386	2.1764	2.1877	2.2168	2.2024
neg_1210	Floionolic acid	HMDB0034295;LMFA02000147	C19621	353.232	7.5544	neg	M+Na-2H	C18H36O5	-	53.5	4.14647	17705-68-9	0.014	0.3589	0.0216	0.0014	0.1905	0.145	0.0005	0.0005	0.9846	1.378	1.0076	1.0385	1.1315	1.3441	1.1461	0.9831	0.9554	0.9924	0.9738
pos_2394	TG(15:0/20:5(5Z,8Z,11Z,14Z,17Z)/22:6(4Z,7Z,10Z,13Z,16Z,19Z))	HMDB0043741	-	875.694	9.5698	pos	M+H-2H2O	C60H94O6	-	53.3	2.62341	-	0.0205	2.0377	1.9724	1.9072	2.0096	1.9731	1.9618	1.9553	2.1388	1.8986	1.8924	1.9642	1.9163	1.9492	1.8844	2.0071	1.9481	1.9557	2.0486
pos_1849	6-Ketomyristic acid	HMDB0030982	-	507.363	9.3174	pos	2M+Na	C14H26O3	-	53.2	-5.8348	1619-89-2	0.0222	1.5887	1.5728	1.4551	1.5086	1.5136	1.5355	1.5015	1.6701	1.4919	1.4443	1.5868	1.4517	1.4603	1.4505	1.4885	1.4719	1.4378	1.5292
pos_500	PG(22:5(7Z,10Z,13Z,16Z,19Z)/18:0)	HMDB0116622	-	807.546	9.3105	pos	M+H-H2O, M+K	C46H81O10P	-	53.2	-9.49324	-	0.0294	1.0326	0.9239	0.9021	0.8854	0.8702	0.9251	0.8161	1.8138	1.688	1.4766	1.4645	1.7039	1.3864	1.4802	1.4103	1.3516	1.3153	1.4097
pos_147	(22E, 24x)-Ergosta-4,6,8,22-tetraen-3-one	HMDB0030898	-	393.315	10.0354	pos	M+H, M+Na, 2M+Na	C28H40O	-	53.1	-1.76906	194721-75-0	0.0039	3.2456	3.0601	2.6362	3.127	2.5917	2.6098	2.5336	3.8595	3.6347	3.7203	4.0346	3.6686	3.891	3.9958	3.4524	3.4762	3.4716	3.4432
neg_1246	B-D-Xylopyranosyl-(1->4)-a-L-rhamnopyranosyl-(1->2)-L-arabinose	HMDB0041221	-	409.132	7.6644	neg	M-H2O-H	C16H28O13	-	53	-7.43724	-	0.0546	0.108	0.1052	0.3878	0.149	0.2224	0.1023	0.1047	0.1186	0.0903	0.0972	0.0931	0.0922	0.0885	0.0848	0.4488	0.507	0.4735	0.5149
neg_1555	Austalide B	HMDB0030004	-	455.21	8.7469	neg	M-H2O-H	C26H34O8	-	52.6	5.49733	81543-02-4	0.0089	2.3673	2.2412	1.9864	2.5196	2.0494	1.9235	1.8508	2.7142	2.9072	2.9487	3.2603	2.8255	3.2236	3.3445	2.6963	2.7251	2.743	2.7624
pos_2788	2-Hexaprenyl-3-methyl-6-methoxy-1,4-benzoquinol	HMDB0012147	-	527.428	8.6868	pos	M+H-2H2O	C38H58O3	-	52.4	6.44439	-	0.0283	0.8168	0.7778	0.9562	0.9281	0.9653	1.0008	1.1975	0.0019	0.7348	0.0018	0.7671	0.5061	0.3914	0.7674	1.0723	1.0932	1.0764	1.15
neg_325	PS(18:3(9Z,12Z,15Z)/18:1(9Z))	HMDB0012412;LMGP03010874	-	804.486	7.9603	neg	M+Na-2H, M+Cl	C42H74NO10P	-	52.4	7.92136	-	0.0707	0.6149	0.5746	1.0019	0.9574	0.8534	0.8855	1.0669	0.5269	0.9775	0.6329	0.6209	0.7015	0.9569	1.0125	1.0717	1.231	1.2935	1.1479
pos_1851	MG(0:0/22:4(7Z,10Z,13Z,16Z)/0:0)	HMDB0011554	-	439.339	9.3243	pos	M+CH3OH+H	C25H42O4	-	52.3	-6.32407	-	0.0109	1.7753	1.7328	1.6	1.6834	1.6471	1.6379	1.638	1.7652	1.5947	1.5819	1.6747	1.6201	1.6278	1.5982	1.6438	1.6105	1.6196	1.6548
neg_3089	1-Oleoylglycerophosphoserine	HMDB0061694	-	544.265	7.6438	neg	M+Na-2H	C24H46NO9P	-	52.2	-1.32587	-	0.0025	1.92	2.2621	2.5045	2.4821	2.4994	2.4279	2.4471	2.2104	2.4797	2.3643	1.9945	2.3494	2.5855	2.2173	2.6466	2.6552	2.6367	2.6476
neg_3788	Aminofructose 6-phosphate	HMDB0060436	C12214	258.038	0.5805	neg	M-H	C6H14NO8P	-	52.2	-1.67607	-	0.0082	1.4723	1.3307	1.312	1.4429	1.4488	1.2645	1.3022	1.7907	2.0062	1.7569	1.0341	2.0747	1.6682	1.1682	1.7591	1.7906	1.7609	1.7535
neg_2446	Ganoderol A	HMDB0035728	-	459.326	9.0475	neg	M+Na-2H	C30H46O2	-	52.2	2.73502	104700-97-2	0.095	0.1824	0.4329	0.217	0.2567	0.1731	0.3899	0.1977	0.3993	0.2754	0.1985	0.3991	0.2307	0.3692	0.3476	0.3134	0.265	0.3204	0.3469
pos_1643	Hydroxydestruxin B	HMDB0040135	-	592.375	8.4687	pos	M+H-H2O	C30H51N5O8	-	52	7.20922	-	0.0253	0.6196	1.0214	1.3144	1.1158	1.2077	1.2949	1.3708	1.5931	1.6012	1.4855	1.252	1.5656	1.2323	1.296	1.4788	1.4292	1.4165	1.5077
neg_1243	PE-NMe2(16:1(9Z)/18:2(9Z,12Z))	HMDB0113966	-	786.529	7.6644	neg	M+FA-H	C41H76NO8P	-	52	-0.586645	-	0.0244	0.1708	0.1667	0.4321	0.1556	0.4086	0.1624	0.3975	0.1865	0.3075	0.1548	0.1487	0.4214	0.1418	0.1303	0.732	0.753	0.7786	0.774
pos_493	CL(16:1(9Z)/20:4(5Z,8Z,11Z,14Z)/22:5(4Z,7Z,10Z,13Z,16Z)/22:5(4Z,7Z,10Z,13Z,16Z))	HMDB0057717	-	774.503	9.4343	pos	M+2H, M+2Na	C89H144O17P2	-	51.9	2.11112	-	0.0119	1.5372	1.4608	1.4882	1.4456	1.543	1.563	1.9425	1.5194	1.6486	1.3297	1.3254	1.6944	1.3328	1.3427	1.6042	1.5865	1.5537	1.594
pos_3185	Tetracosapentaenoic acid (24:5n-3)	HMDB0006323	-	381.273	8.0423	pos	M+Na	C24H38O2	-	51.9	-9.42614	-	0.0498	0.0883	0.119	0.0571	0.1883	0.0241	0.0523	0.0244	1.178	1.2097	1.2032	0.87	1.0932	0.913	1.0673	0.8738	0.7837	0.7689	0.8032
pos_528	(3beta,22E,24R)-Ergosta-4,6,8(14),22-tetraen-3-ol	HMDB0041050	-	377.32	10.4209	pos	M+H-H2O, M+H	C28H42O	-	51.6	-1.20441	104729-39-7	0.0025	3.1094	2.9216	2.7953	2.9696	2.8124	2.8056	2.5766	3.3969	3.1031	2.8559	3.2376	3.1807	3.2276	3.1664	2.9306	2.9198	2.9252	2.911
neg_1173	(2'E,4'Z,8E)-Colneleic acid	HMDB0030995	C19827	275.201	7.3845	neg	M-H2O-H	C18H30O3	-	50.9	-2.23934	52761-34-9	0.0235	0.4071	0.5805	0.6111	0.7494	0.5776	0.5669	0.5044	0.3434	0.8298	0.7374	0.5654	0.8754	0.4936	0.6585	0.9015	0.8677	0.9259	0.8892
neg_2880	Palmitoylglycine	HMDB0013034	-	358.259	8.0889	neg	M+FA-H	C18H35NO3	-	50.7	-2.28514	158305-64-7	0.0196	0.2122	0.0972	0.0916	0.0902	0.124	0.0945	0.0967	1.6129	1.446	1.5913	0.499	1.4446	1.1131	0.8082	0.8322	0.7969	0.8364	0.8337
pos_2946	Tetracosatetraenoyl carnitine	HMDB0060158	-	526.389	8.4618	pos	M+Na	C31H53NO4	-	50.6	4.34825	-	0.0111	1.8752	1.8782	2.2909	2.009	2.4696	2.4214	2.2649	1.7701	1.6669	1.5626	1.6864	1.6639	1.6485	1.5906	1.9204	1.8871	1.899	1.9429
neg_4030	L-Glutamic acid	HMDB0060475;HMDB0003339;HMDB0000148	C00025	146.046	0.5668	neg	M-H2O-H, M-H	C5H9NO4	-	49.6	-1.69764	56-86-0	0.0225	1.4669	1.2976	0.6075	1.7063	0.6162	0.6655	0.6853	0.389	0.5909	0.9981	0.7571	1.0349	1.0672	0.3463	0.5498	0.5369	0.4578	1.2249
pos_4293	Alpha-Linolenic acid	LMFA01030152;HMDB0001388	C06427	279.232	8.618	pos	M+H, M+CH3OH+H, M+H-H2O, M+H-2H2O	C18H30O2	-	46	-1.01838	463-40-1	0.0018	2.4475	2.4494	2.5011	2.5922	2.6616	2.425	2.5479	3.2767	3.314	3.2826	3.2574	3.3465	3.3078	3.445	3.382	3.4862	3.2759	3.0395
neg_4013	Mannitol	HMDB0000765	C00392	181.071	0.5805	neg	M-H	C6H14O6	-	45.6	-2.26332	69-65-8	0.0057	1.0127	1.1305	1.1879	1.3556	1.3149	1.2066	1.138	1.5499	1.5595	1.4908	1.4092	1.4506	1.1565	1.5236	1.5277	1.1076	1.202	1.695
